# Supplementary material for: Rational construction of genome-reduced Burkholderiales chassis facilitates efficient heterologous production of natural products from proteobacteria
Source: Nat Commun. 2021 Jul 23;12:4347. doi: 10.1038/s41467-021-24645-0 (PMC8302735; doi:10.1038/s41467-021-24645-0)
Supplement: Supplementary file 2 — Supplementary Data 1 [file 41467_2021_24645_MOESM2_ESM.xlsx]

## Sheet: Sheet1
Genomic regions predicted to be deleted in DSM 7029 via bioinformatic analysis
Dispensable genomic regions			Size (bp)	Target Deletion Region (start-end) (bp)
Biosynthetic gene clusters	BGC	Coding product
	2	Type 1 PKS	53.516	20,477（223,579-244,055）
	3	Type 1 PKS	48.479	10,970（694,796-705,765）
	5	NRPS/Type 1 PKS (glidobactin)	57.315	17,308 (2,677,295-2,694,602)
	6	NRPS/trans-AT PKS	107.993	75,794 (3,068,290-3,144,083)
	7	NRPS	183.467	74,291 (3,144,084-3,128,374)
	10	NRPS/Type 1 PKS	52.895	20,146 (3,719,880-3,740,025)
	11	NRPS	82.398	94,834 (3,959,099-4,053,932)
	12	NRPS	41.27
	14	Arylpolyene	41.186	25,366 (4,492,695-4,518,060)
	15	NRPS	47.585	7,578 (4,921,616-4,929,193)
	16	Type 1 PKS/NRPS	63.09	25,696 (5,022,468-5,048,163)
	17	PKS/NRPS	43.862	3,855 (6,065,980-6,069,834)
Transposases	Gene locus_tag		Size (bp)	Target Deletion Region (start-end) (bp)
	AAW51_RS01770		827	46,274 (399,555-445,828)
	AAW51_RS01775		267
	AAW51_RS01780		339
	AAW51_RS01785		378
	AAW51_RS01790		837
	AAW51_RS01795		267
	AAW51_RS01800		1.56
	AAW51_RS01905		204
	AAW51_RS01910		1.512
	AAW51_RS01915		330
	AAW51_RS01930		1.545
	AAW51_RS01970		1.398
	AAW51_RS01980		262
	AAW51_RS02820		1.26	-
	AAW51_RS02825		1.035	-
	AAW51_RS02830		1.401	-
	AAW51_RS03065		309	-
	AAW51_RS03070		267	-
	AAW51_RS03075		675	-
	AAW51_RS03785		858	-
	AAW51_RS03790		300	-
	AAW51_RS06360		300	-
	AAW51_RS06365		858	-
	AAW51_RS08225		1.546	30,979 (1,869,872-1,900,850)
	AAW51_RS08240		1.398
	AAW51_RS08320		846
	AAW51_RS08325		300	-
	AAW51_RS12565		132	-
	AAW51_RS12575		204	-
	AAW51_RS13240		1.26	64,539 (4,789,725-4,854,263)
	AAW51_RS20195		600
	AAW51_RS20200		1.171
	AAW51_RS20205		267
	AAW51_RS20215		1.551
	AAW51_RS20275		324
	AAW51_RS20460		219
	AAW51_RS21490		300	-
	AAW51_RS21495		1097	1150 (5,111,402-5,112,552)
	AAW51_RS24905		444	-
	AAW51_RS24920		822	-
	AAW51_RS24940		858	-
	AAW51_RS26210		1.071	1,7089 (6,148,180-6,165,268)
	AAW51_RS26285		210
	AAW51_RS26295		717
Other non-essential genes			Size (bp)	Target Deletion Region (start-end) (bp)
Prophages	Prophage1		24.197	24,197 (2,396,164-2,420,360)
	Prophage2		44.411	44,411 (4,697,520-4,741,930)
Genomic islands	GI1		31.54	31,538 (6,166,418-6,197,955)
	GI2		28.294	-
	GI3		23.318	23,316 (5,115,414-5,138,729)
	GI4		28.272	-
	GI5		21.063	-
	GI6		19.006	-
	GI7		17.383	17,390 (4,682,038-4,699,427)
