# Supplementary material for: Rational construction of genome-reduced Burkholderiales chassis facilitates efficient heterologous production of natural products from proteobacteria
Source: Nat Commun. 2021 Jul 23;12:4347. doi: 10.1038/s41467-021-24645-0 (PMC8302735; doi:10.1038/s41467-021-24645-0)
Supplement: Supplementary file 3 — Supplementary Data 2 [file 41467_2021_24645_MOESM3_ESM.xlsx]

## Sheet: Sheet1
Gene annotation of deleted genomic regions (Transposases coding genes and other non-essential genes) in DSM 7029
Deletion regions	Deletion size (start-end)	Gene Locus_tag	Fpkm	Coding Product
Tn1	46,274 bp (399,555-445,828)	AAW51_RS01765	742.685	hypothetical protein
		AAW51_RS01770	115.528	transposase
		AAW51_RS01780	117.491	IS66 family insertion sequence hypothetical protein
		AAW51_RS01785	66.8636	IS66 family insertion sequence hypothetical protein
		AAW51_RS01790	8.10374	IS3 family transposase
		AAW51_RS01795	6.67696	transposase
		AAW51_RS01800	218.03	IS66 family transposase
		AAW51_RS01805	532.083	hypothetical protein
		AAW51_RS28795	-	transposase
		AAW51_RS01810	363.903	hypothetical protein
		AAW51_RS01815	417.202	SH3 domain-containing protein
		AAW51_RS01820	196.604	peptidase M20
		AAW51_RS27735	459.484	hypothetical protein
		AAW51_RS28800	-	type I toxin-antitoxin system SymE family toxin
		AAW51_RS01830	104.356	glyA
		AAW51_RS28805	-	hypothetical protein
		AAW51_RS28810	-	hypothetical protein
		AAW51_RS01840	198.386	hypothetical protein
		AW51_RS28815	305.42	hypothetical protein
		AAW51_RS01850	806.165	hypothetical protein
		AAW51_RS01855	129.684	succinyl-CoA--3-ketoacid-CoA transferase
		AW51_RS28820	-	type I addiction module toxin, SymE family
		AAW51_RS27740	241.519	hypothetical protein
		AAW51_RS01865	50.3284	ATP-binding protein
		AAW51_RS01870	33.778	hypothetical protein
		AAW51_RS01875	48.401	two-component sensor histidine kinase
		AAW51_RS01880	70.8931	DNA-binding response regulator
		AAW51_RS01885	106.059	hypothetical protein
		AAW51_RS01890	87.8537	DUF2817 domain-containing protein
		AW51_RS28825	-	response regulator
		AAW51_RS01895	143.458	hypothetical protein
		AAW51_RS01900	0	NADP oxidoreductase
		AAW51_RS01905	0	transposase
		AAW51_RS01910	167.458	IS66 family transposase
		AAW51_RS01915	89.855	IS66 family insertion sequence hypothetical protein
		AAW51_RS01920	189.077	IS66 family insertion sequence hypothetical protein
		AW51_RS28830	-	DUF3592 domain-containing protein
		AAW51_RS01925	627.715	hypothetical protein
		AAW51_RS01930	5.44258	S66 family transposase
		AAW51_RS01935	0	IS66 family insertion sequence hypothetical protein
		AAW51_RS27745	0	hypothetical protein
		AAW51_RS01945	97.7043	serine/threonine protein kinase
		AAW51_RS01950	420.021	AraC family transcriptional regulator
		AAW51_RS01955	298.02	hypothetical protein
		AAW51_RS01960	491.949	hypothetical protein
		AAW51_RS01965	36.3517	ATP-binding protein
		AAW51_RS01970	0	transposase
		AAW51_RS01975	74.9855	hypothetical protein
		AAW51_RS01980	224.023	transposase
Tn2	30,979 bp (1,869,872-1,900,850）	AAW51_RS08220	436.689	hypothetical protein
		AAW51_RS08225	26.7196	IS66 family transposase
		AAW51_RS08230	0	IS66 family insertion sequence hypothetical protein
		AAW51_RS08235	0	ATP-binding protein
		AAW51_RS08240	0.28978	transposase
		AAW51_RS29005	-	DUF2778 domain-containing protein
		AAW51_RS08245	325.91	hypothetical protein
		AAW51_RS08250	358.897	hypothetical protein
		AAW51_RS08255	492.942	MerR family transcriptional regulator
		AAW51_RS27975	113.477	hypothetical protein
		AAW51_RS08265	197.946	hypothetical protein
		AAW51_RS08270	151.426	SulP family inorganic anion transporter
		AAW51_RS08275	232.214	carbonic anhydrase
		AAW51_RS08280	1227.59	hypothetical protein
		AAW51_RS08285	866.368	hypothetical protein
		AAW51_RS08290	230.143	PEP-CTERM domain protein
		AAW51_RS08295	575.278	MarR family transcriptional regulator
		AAW51_RS08300	378.719	ABC transporter permease
		AAW51_RS29010	-	hypothetical protein
		AAW51_RS29015	-	hypothetical protein
		AAW51_RS29020	-	hypothetical protein
		AAW51_RS08320	90.5914	IS3 family transposase
		AAW51_RS29025	-	hypothetical protein
		AAW51_RS08330	106.668	hypothetical protein
		AAW51_RS27980	183.827	hypothetical protein
		AAW51_RS27985	985.375	hypothetical protein
		AAW51_RS08345	221.798	hypothetical protein
		AAW51_RS08350	183.501	hypothetical protein
		AAW51_RS08355	383.946	hypothetical protein
		AAW51_RS08360	1001.19	DUF4281 domain-containing protein
		AAW51_RS08365	631.808	TetR/AcrR family transcriptional regulator
Tn34	64,539 bp (4,789,725-4,854,263)	AAW51_RS28420	421.453	hypothetical protein
		AAW51_RS20195	5.60966	transposase
		AAW51_RS20200	0.277072	IS66 family transposase
		AAW51_RS20205	3.9739	transposase
		AAW51_RS20210	261.537	hypothetical protein
		AAW51_RS20215	267.468	IS66 family transposase
		AW51_RS29405	-	hypothetical protein
		AAW51_RS20220	185.653	IS66 family insertion sequence hypothetical protein
		AAW51_RS20225	588.112	hypothetical protein
		AAW51_RS20230	118.886	HlyD family secretion protein
		AAW51_RS28425	77.3311	hypothetical protein
		AAW51_RS20240	106.349	hypothetical protein
		AAW51_RS20245	110.724	hypothetical protein
		AAW51_RS20250	80.0788	hypothetical protein
		AAW51_RS28430	-	serine/threonine protein kinase
		AAW51_RS29410	-	hypothetical protein
		AAW51_RS20260	269.824	hypothetical protein
		AAW51_RS20265	100.494	hypothetical protein
		AAW51_RS20270	-	hypothetical protein
		AAW51_RS29415	-	IS3 family transposase
		AAW51_RS20280	335.458	GGDEF domain-containing protein
		AAW51_RS20285	390.294	VOC family protein
		AAW51_RS20290	225.246	AraC family transcriptional regulator
		AAW51_RS20295	173.254	hypothetical protein
		AAW51_RS20300	306.222	hypothetical protein
		AAW51_RS20305	140.78	hypothetical protein
		AAW51_RS20310	209.254	TetR/AcrR family transcriptional regulator
		AAW51_RS20315	1248.72	hypothetical protein
		AAW51_RS20320	375.564	hypothetical protein
		AAW51_RS20325	238.661	hypothetical protein
		AAW51_RS20330	188.755	glutathione S-transferase
		AAW51_RS20335	326.419	YafY family transcriptional regulator
		AAW51_RS20340	183.515	hypothetical protein
		AAW51_RS20345	423.793	hypothetical protein
		AAW51_RS20350	425.949	hypothetical protein
		AAW51_RS20355	281.814	magnesium transporter
		AAW51_RS20360	399.35	universal stress protein
		AAW51_RS20365	15536.7	elongation factor GreAB
		AAW51_RS28435	213.439	DUF3466 domain-containing protein
		AW51_RS20375	427.252	VOC family protein
		AAW51_RS20380	500.353	AraC family transcriptional regulator
		AAW51_RS20385	179.642	hypothetical protein
		AAW51_RS20390	50.0271	hypothetical protein
		AAW51_RS20395	527.165	hypothetical protein
		AAW51_RS20400	330.011	sp20/alpha crystallin family protein
		AAW51_RS20405	40.4426	hypothetical protein
		AAW51_RS20410	121.858	amidohydrolase
		AAW51_RS29420		DNA-binding response regulator
		AAW51_RS20415	92.4923	hypothetical protein
		AAW51_RS20420	312.866	hypothetical protein
		AAW51_RS29425		PEP-CTERM sorting domain-containing protein
		AAW51_RS20425	354.303	3-oxoacyl-ACP reductase
		AAW51_RS20430	134.637	hypothetical protein
		AW51_RS20435	337.949	hypothetical protein
		AAW51_RS20440	31.9603	hypothetical protein
		AAW51_RS20445	228.223	haloacid dehalogenase type II
		AAW51_RS20450	300.752	TetR/AcrR family transcriptional regulator
		AAW51_RS20455	570.132	hypothetical protein
Tn5-GI3	27,328 bp (5,111,402-5,138,729)	AAW51_RS21495	0.403275	IS3 family transposase
		AAW51_RS21500	770.684	flagellar hook-basal body complex protein FliE
		AAW51_RS21505	268.107	flagellar basal body M-ring protein FliF
		AAW51_RS21510	96.2365	flagellar motor switch protein FliG
		AAW51_RS21515	159.818	flagellar biosynthesis protein
		AAW51_RS21520	210.162	flagellar protein export ATPase FliI
		AAW51_RS21525	137.804	flagellar export protein FliJ
		AAW51_RS21530	342.244	flagellar hook-length control protein FliK
		AAW51_RS21535	374.257	flagellar basal body rod protein
		AAW51_RS21540	214.565	flagellar motor switch protein FliM
		AAW51_RS21545	133.959	flagellar motor switch protein FliN
		AAW51_RS21550	211.834	hypothetical protein
		AAW51_RS21555	99.7792	flagellar biosynthetic protein FliP
		AAW51_RS21560	226.152	flagellar biosynthetic protein FliQ
		AAW51_RS21565	138.988	flagellar biosynthetic protein FliR
		AAW51_RS21575	5.42149	IS3 family transposase
		AAW51_RS21580	2712.92	DNA-binding response regulator
		AAW51_RS21585	1238.74	chemotaxis protein CheY
		AAW51_RS21590	435.653	hypothetical protein
		AAW51_RS21595	263.405	response regulator
		AAW51_RS21600	314.933	chemotaxis protein CheA
		AAW51_RS21605	198.695	chemotaxis protein CheW
		AAW51_RS21610	154.886	hypothetical protein
		AAW51_RS21615	19.816	chemotaxis protein CheW
		AAW51_RS29450	-	methyl-accepting chemotaxis protein
		AAW51_RS21625	25.0311	chemotaxis protein CheW
Tn6-GI1	36,134 bp (6,161,822-6,197,955)	AAW51_RS26290	306.65	hypothetical protein
		AAW51_RS26295	61.4352	IS110 family transposase
		AAW51_RS26300	268.968	hypothetical protein
		AAW51_RS26305	195.269	hypothetical protein
		AAW51_RS26310	0	IS3 family transposase
		AAW51_RS26315	0	transposase
		AAW51_RS26320	97.3078	hypothetical protein
		AAW51_RS29560	-	hypothetical protein
		AAW51_RS26325	240.71	hypothetical protein
		AAW51_RS26330	151.34	DUF1016 domain-containing protein
		AAW51_RS26335	276.85	hypothetical protein
		AAW51_RS26340	198.139	hypothetical protein
		AAW51_RS26345	197.235	DUF262 domain-containing protein
		AAW51_RS29565	-	DUF262 domain-containing protein
		AAW51_RS29570	-	IS66 family transposase
		AAW51_RS26350	92.6586	hypothetical protein
		AAW51_RS26355	296.916	hypothetical protein
		AAW51_RS26360	1346.34	XRE family transcriptional regulator
		AAW51_RS26365	213.741	hypothetical protein
		AAW51_RS26370	199.489	hypothetical protein
		AAW51_RS26375	137.086	hypothetical protein
		AAW51_RS28625	255.544	hypothetical protein
		AAW51_RS26385	578.535	GNAT family N-acetyltransferase
		AAW51_RS26390	316.131	hypothetical protein
		AAW51_RS26395	268.603	hypothetical protein
		AAW51_RS26400	372.716	LysR family transcriptional regulator
		AAW51_RS26405	172.278	FMN-dependent NADH-azoreductase
		AAW51_RS26410	334.605	hypothetical protein
		AAW51_RS26415	207.86	hypothetical protein
		AAW51_RS26420	220.232	OmpA family protein
		AAW51_RS26425	233.711	hypothetical protein
		AAW51_RS29575	-	CPBP family intramembrane metalloprotease
		AAW51_RS26435	123.859	porin
Prophage1	24,197 bp (2,396,164-2,420,360)	AAW51_RS10665	24.7677	terminase
		AAW51_RS10670	53.9227	DUF4055 domain-containing protein
		AAW51_RS10675	106.112	phage Mu F like family protein
		AAW51_RS10680	594.172	hypothetical protein
		AAW51_RS10685	184.385	hypothetical protein
		AAW51_RS10690	46.1627	hypothetical protein
		AAW51_RS10695	99.7498	P22 coat - protein 5 family protein
		AAW51_RS10700	85.4509	hypothetical protein
		AAW51_RS28045	70.1091	hypothetical protein
		AAW51_RS10710	3.69966	hypothetical protein
		AAW51_RS10715	1.62696	hypothetical protein
		AAW51_RS10720	42.7619	hypothetical protein
		AAW51_RS10725	62.5182	hypothetical protein
		AAW51_RS10730	56.9908	hypothetical protein
		AAW51_RS10735	65.7592	hypothetical protein
		AAW51_RS10740	11.1924	phage tail protein
		AAW51_RS10745	11.6446	hypothetical protein
		AAW51_RS10750	24.7275	hypothetical protein
		AAW51_RS10755	100.735	phage tail tape measure protein
		AAW51_RS10760	55.1702	hypothetical protein
		AAW51_RS10765	44.9822	hypothetical protein
		AAW51_RS10770	46.6241	hypothetical protein
		AAW51_RS10775	67.7812	hypothetical protein
		AAW51_RS10780	54.817	hypothetical protein
		AAW51_RS10785	29.7722	hypothetical protein
		AAW51_RS10790	1.33701	hypothetical protein
		AAW51_RS10795	1.82483	hypothetical protein
		AAW51_RS10800	54.817	hypothetical protein
		AAW51_RS10805	197.587	hypothetical protein
		AAW51_RS10810	312.207	PEP-CTERM domain protein
		AAW51_RS29075	-	hypothetical protein
Prophage2-GI7	59,887 bp (4,682,041-4,741,927)	AAW51_RS19680	433.268	DUF3732 domain-containing protein
		AAW51_RS19685	155.97	hypothetical protein
		AAW51_RS19690	438.164	hypothetical protein
		AAW51_RS29380	-	hypothetical protein
		AAW51_RS19695	1342.45	hypothetical protein
		AAW51_RS19700	522.528	ATP-dependent DNA helicase RecQ
		AAW51_RS19705	151.72	excinuclease ABC subunit C
		AAW51_RS29385	-	type I toxin-antitoxin system SymE family toxin
		AAW51_RS19710	172.197	hypothetical protein
		AAW51_RS19715	215.319	LysR family transcriptional regulator
		AAW51_RS29390	-	type I toxin-antitoxin system SymE family toxin
		AAW51_RS19720	58.5544	hypothetical protein
		AAW51_RS19725	120.801	recombinase family protein
		AAW51_RS19730	115.191	DUF2924 domain-containing protein
		AAW51_RS29395	-	hypothetical protein
		AAW51_RS19735	220.148	hypothetical protein
		AAW51_RS19740	169.396	hypothetical protein
		AAW51_RS19745	92.5414	hypothetical protein
		AAW51_RS19750	53.1717	hypothetical protein
		AAW51_RS19755	45.7762	phage related protein
		AAW51_RS19760	78.7562	hypothetical protein
		AAW51_RS19765	33.3328	hypothetical protein
		AAW51_RS19770	44.0567	hypothetical protein
		AAW51_RS19775	134.878	hypothetical protein
		AAW51_RS19780	-	hypothetical protein
		AAW51_RS19785	136.138	hypothetical protein
		AAW51_RS19790	94.9511	phage related protein
		AAW51_RS19795	3.85821	hypothetical protein
		AAW51_RS19800	260.372	RNA polymerase subunit sigma
		AAW51_RS19810	118.533	DNA methylase N-4
		AAW51_RS19815	108.587	hypothetical protein
		AAW51_RS19820	601.849	hypothetical protein
		AAW51_RS19825	68.59	hypothetical protein
		AAW51_RS19830	123.95	hypothetical protein
		AAW51_RS19835	91.6338	hypothetical protein
		AAW51_RS19840	506.245	hypothetical protein
		AAW51_RS19845	217.661	hypothetical protein
		AAW51_RS19850	54.8835	hypothetical protein
		AAW51_RS19855	172.347	elements of external origin
		AAW51_RS19860	120.722	terminase
		AAW51_RS19870	144.885	phage portal protein
		AAW51_RS19875	169.339	serine protease ClpP
		AAW51_RS19880	154.129	bacteriophage-related protein
		AAW51_RS19885	74.3124	minor capsid protein E
		AAW51_RS19890	43.9495	hypothetical protein
		AAW51_RS19895	148.361	hypothetical protein
		AAW51_RS19900	1.98585	hypothetical protein
		AAW51_RS19905	29.5249	hypothetical protein
		AAW51_RS19910	285.682	hypothetical protein
		AAW51_RS19915	154.663	hypothetical protein
		AAW51_RS19920	217.975	tape measure domain-containing protein
		AAW51_RS19925	72.907	hypothetical protein
		AAW51_RS19930	70.1303	hypothetical protein
		AAW51_RS19935	152.032	hypothetical protein
		AAW51_RS19940	101.902	hypothetical protein
		AAW51_RS19945	1.68797	membrane protein
		AAW51_RS19950	7.60775	hypothetical protein
		AAW51_RS19955	151.851	hypothetical protein
		AAW51_RS19960	101.906	hypothetical protein
		AAW51_RS19965	66.5845	membrane protein
		AAW51_RS19970	143.658	membrane protein
		AAW51_RS29400	-	HNH endonuclease
		AAW51_RS19980	128.253	lysozyme
