# Supplementary material for: Rational construction of genome-reduced Burkholderiales chassis facilitates efficient heterologous production of natural products from proteobacteria
Source: Nat Commun. 2021 Jul 23;12:4347. doi: 10.1038/s41467-021-24645-0 (PMC8302735; doi:10.1038/s41467-021-24645-0)
Supplement: Supplementary file 4 — Supplementary Data 3 [file 41467_2021_24645_MOESM4_ESM.xlsx]

## Sheet: Sheet1
Strains and mutants used and created in this study.
Strains	Descriptions	Source
E.coli GB2005	(HS996, ∆recET, ∆ybcC). The endogenous recET locus and the DLP12 prophage ybcC, which encodes a putative exonuclease similar to the Redα, were deleted	Bian, X. Y.; Huang, F.; Stewart, F. A.; Xia, L. Q.; Zhang, Y. M.; Muller, R., Direct Cloning, Genetic Engineering, and Heterologous Expression of the Syringolin Biosynthetic Gene Cluster in E. coli through Red/ET Recombineering. Chembiochem 2012, 13, 1946-1952; Plaza, A.; Garcia, R.; Bifulco, G.; Martinez, J. P.; Huttel, S.; Sasse, F.; Meyerhans, A.; Stadler, M.; Muller, R., Aetheramides A and B,…
E.coli GB05-dir	(GB2005, araC-BAD-ETgA) recE, recT, redγ and recA under BAD promoter were inserted at the ybcC locus	Fu, J.; Teucher, M.; Anastassiadis, K.; Skarnes, W.; Stewart, A. F., A Recombineering Pipeline to Make Conditional Targeting Constructs. Method Enzymol 2010, 477, 125-144.
E.coli GB08-red	(GB2005, araC-BAD-γβαA) redγβα and recA under BAD promoter were inserted at the ybcC locus	Plaza, A.; Garcia, R.; Bifulco, G.; Martinez, J. P.; Huttel, S.; Sasse, F.; Meyerhans, A.; Stadler, M.; Muller, R., Aetheramides A and B, potent HIV-inhibitory depsipeptides from a myxobacterium of the new genus "Aetherobacter". Org Lett 2012, 14, 2854-7.
E.coli GB05RedTrfA	(GB2005, fhuA::IS2, ∆ybcC, ∆recET, PRhaSR-γβαA, PBAD-trfA), Linear plus circular homologous recombination Replication of oriV RK2 containing plasmid	Wang, X.; Zhou, H. B.; Chen, H. N.; Jing, X. S.; Zheng, W. T.; Li, R. J.; Sun, T.; Liu, J. Q.; Fu, J.; Huo, L. J.; Li, Y. Z.; Shen, Y. M.; Ding, X. M.; Muller, R.; Bian, X. Y.; Zhang, Y. M., Discovery of recombinases enables genome mining of cryptic biosynthetic gene clusters in Burkholderiales species. Proceedings of the National Academy of Sciences of the United States of America 2018, 115, E42…
Schlegelella brevitalea DSM 7029	Schlegelella brevitalea DSM 7029 (K481-B101; ATCC 53080) wild type (WT) strain	Tang, B.; Yu, Y. C.; Liang, J. H.; Zhang, Y. M.; Bian, X. Y.; Zhi, X. Y.; Ding, X. M., Reclassification of 'Polyangium brachysporum' DSM 7029 as Schlegelella brevitalea sp. nov. Int J Syst Evol Micr 2019, 69, 2877-2883.
DSM 7029-Redγ-Redαβ7029	Schlegelella brevitalea DSM 7029 (K481-B101; ATCC 53080) wild type (WT) strain with pBBR1-Rha-RedG-BA_7029-km	Wang, X.; Zhou, H. B.; Chen, H. N.; Jing, X. S.; Zheng, W. T.; Li, R. J.; Sun, T.; Liu, J. Q.; Fu, J.; Huo, L. J.; Li, Y. Z.; Shen, Y. M.; Ding, X. M.; Muller, R.; Bian, X. Y.; Zhang, Y. M., Discovery of recombinases enables genome mining of cryptic biosynthetic gene clusters in Burkholderiales species. Proceedings of the National Academy of Sciences of the United States of America 2018, 115, E42…
DSM 7029-attB	Schlegelella brevitalea DSM 7029 (K481-B101; ATCC 53080) wild type (WT) strain integrated with phiC31 attB site on the chromosome for site-specific recombination	This work
DC1-Redγ-Redαβ7029	Derivative of DSM 7029-Redγ-Redαβ7029 without BGC5 (glidobactin)	This work
DC1	Derivative of DC1-Redγ-Redαβ7029 without pBBR1-Rha-RedG-BA_7029-km	This work
DC2-Redγ-Redαβ7029	Derivative of DC1-Redγ-Redαβ7029 without BGC6 (glidopeptin)	This work
DC2	Derivative of DC2-Redγ-Redαβ7029 without pBBR1-Rha-RedG-BA_7029-km	This work
DC3-Redγ-Redαβ7029	Derivative of DC2-Redγ-Redαβ7029 without BGC7	This work
DC3	Derivative of DC3-Redγ-Redαβ7029 without pBBR1-Rha-RedG-BA_7029-km	This work
DC4-Redγ-Redαβ7029	Derivative of DC3-Redγ-Redαβ7029 without BGCs 11 and 12	This work
DC4	Derivative of DC4-Redγ-Redαβ7029 without pBBR1-Rha-RedG-BA_7029-km	This work
DC5-Redγ-Redαβ7029	Derivative of DC4-Redγ-Redαβ7029 without BGC14	This work
DC5	Derivative of DC5-Redγ-Redαβ7029 without pBBR1-Rha-RedG-BA_7029-km	This work
DC6-Redγ-Redαβ7029	Derivative of DC5-Redγ-Redαβ7029 without BGC16	This work
DC6	Derivative of DC6-Redγ-Redαβ7029 without pBBR1-Rha-RedG-BA_7029-km	This work
DC7-Redγ-Redαβ7029	Derivative of DC6-Redγ-Redαβ7029 with inactivation of BGC17 (3.8 kb)	This work
DC7	Derivative of DC7-Redγ-Redαβ7029 without pBBR1-Rha-RedG-BA_7029-km	This work
DT1-Redγ-Redαβ7029	Derivative of DSM 7029-Redγ-Redαβ7029 without Tn1	This work
DT1	Derivative of DT1-Redγ-Redαβ7029 without pBBR1-Rha-RedG-BA_7029-km	This work
DT2-Redγ-Redαβ7029	Derivative of DT1-Redγ-Redαβ7029 without Tn2	This work
DT2	Derivative of DT2-Redγ-Redαβ7029 without pBBR1-Rha-RedG-BA_7029-km	This work
DT3-Redγ-Redαβ7029	Derivative of DT2-Redγ-Redαβ7029 without Tn34	This work
DT3	Derivative of DT3-Redγ-Redαβ7029 without pBBR1-Rha-RedG-BA_7029-km	This work
DT4-Redγ-Redαβ7029	Derivative of DT3-Redγ-Redαβ7029 without Tn5-GI3	This work
DT4	Derivative of DT4-Redγ-Redαβ7029 without pBBR1-Rha-RedG-BA_7029-km	This work
DT5-Redγ-Redαβ7029	Derivative of DT4-Redγ-Redαβ7029 without Tn6-GI1	This work
DT5	Derivative of DT5-Redγ-Redαβ7029 without pBBR1-Rha-RedG-BA_7029-km	This work
DT6-Redγ-Redαβ7029	Derivative of DT5-Redγ-Redαβ7029 without prophage1	This work
DT6	Derivative of DT6-Redγ-Redαβ7029 without pBBR1-Rha-RedG-BA_7029-km	This work
DT6-attB	DT6-Redγ-Redαβ7029 strain integrated with phiC31 attB site on the chromosome for site-specific recombination	This work
DT7-Redγ-Redαβ7029	Derivative of DT6-Redγ-Redαβ7029 without prophage2-GI7	This work
DT7	Derivative of DT7-Redγ-Redαβ7029 without pBBR1-Rha-RedG-BA_7029-km	This work
DT7-attB	DT7-Redγ-Redαβ7029 strain integrated with phiC31 attB site on the chromosome for site-specific recombination	This work
DT8-Redγ-Redαβ7029	Derivative of DT7-Redγ-Redαβ7029 without BGC5 (17.3 kb)	This work
DT8	Derivative of DT8-Redγ-Redαβ7029 without pBBR1-Rha-RedG-BA_7029-km	This work
DT8-attB	DT8-Redγ-Redαβ7029 strain integrated with phiC31 attB site on the chromosome for site-specific recombination	This work
DT9-Redγ-Redαβ7029	Derivative of DT8-Redγ-Redαβ7029 with inactivation of BGC6 (3.4 kb)	This work
DT9	Derivative of DT9-Redγ-Redαβ7029 without pBBR1-Rha-RedG-BA_7029-km	This work
DT9-attB	DT9-Redγ-Redαβ7029 strain integrated with phiC31 attB site on the chromosome for site-specific recombination	This work
DT10-Redγ-Redαβ7029	Derivative of DT9-Redγ-Redαβ7029 with inactivation of BGC7 (7.6 kb)	This work
DT10	Derivative of DT10-Redγ-Redαβ7029 without pBBR1-Rha-RedG-BA_7029-km	This work
DT10-attB	DT10-Redγ-Redαβ7029 strain integrated with phiC31 attB site on the chromosome for site-specific recombination	This work
E.coli GB05-MtaA-attB	Escherichia coli GB05-MtaA strain integrated with phiC31 attB site on the chromosome for site-specific recombination	This work
P.putida KT2440-attB	Pseudomonas putida KT2440 strain integrated with phiC31 attB site on the chromosome for site-specific recombination	This work
Δ1	Derivative of DSM 7029-Redγ-Redαβ7029 without AraC family transcriptional regulator (AAW51_RS01950)	This work
Δ2	Derivative of DSM 7029-Redγ-Redαβ7029 without MerR family transcriptional regulator (AAW51_RS08255)	This work
Δ3	Derivative of DSM 7029-Redγ-Redαβ7029 without MarR family transcriptional regulator (AAW51_RS08295)	This work
Δ4	Derivative of DSM 7029-Redγ-Redαβ7029 without TetR/AcrR family transcriptional regulator (AAW51_RS08365)	This work
Δ5	Derivative of DSM 7029-Redγ-Redαβ7029 without AraC family transcriptional regulator (AAW51_RS20290)	This work
Δ6	Derivative of DSM 7029-Redγ-Redαβ7029 without TetR/AcrR family transcriptional regulator (AAW51_RS20310)	This work
Δ7	Derivative of DSM 7029-Redγ-Redαβ7029 without YafY family transcriptional regulator (AAW51_RS20335)	This work
Δ8	Derivative of DSM 7029-Redγ-Redαβ7029 without AraC family transcriptional regulator (AAW51_RS20380)	This work
Δ9	Derivative of DSM 7029-Redγ-Redαβ7029 without TetR/AcrR family transcriptional regulator (AAW51_RS20450)	This work
Δ10	Derivative of DSM 7029-Redγ-Redαβ7029 without XRE family transcriptional regulator (AAW51_RS26360)	This work
Δ11	Derivative of DSM 7029-Redγ-Redαβ7029 without LysR family transcriptional regulator (AAW51_RS26400)	This work
Δ12	Derivative of DSM 7029-Redγ-Redαβ7029 without hypothetical protein (AAW51_RS19695)	This work
Δ13	Derivative of DSM 7029-Redγ-Redαβ7029 without LysR family transcriptional regulator (AAW51_RS19715)	This work
Δ14	Derivative of DSM 7029-Redγ-Redαβ7029 without serine protease RNA polymerase subunit sigma (AAW51_RS19800)	This work
Δ15	Derivative of DSM 7029-Redγ-Redαβ7029 without membrane protein, HNH endonuclease and lysozyme (AAW51_RS19965 - AAW51_RS19980)	This work
Δ16	Derivative of DSM 7029-Redγ-Redαβ7029 without lysozyme (AAW51_RS19980)	This work
Plasmids and mutants used and created in this study.
Plasmids	Characteristics	Source
pBBR1-Rha-RedG-BA_7029-km	pBBR1 replicon, kmR, redβα7029 under the control of Rha promoter	Wang, X.; Zhou, H. B.; Chen, H. N.; Jing, X. S.; Zheng, W. T.; Li, R. J.; Sun, T.; Liu, J. Q.; Fu, J.; Huo, L. J.; Li, Y. Z.; Shen, Y. M.; Ding, X. M.; Muller, R.; Bian, X. Y.; Zhang, Y. M., Discovery of recombinases enables genome mining of cryptic biosynthetic gene clusters in Burkholderiales species. Proceedings of the National Academy of Sciences of the United States of America 2018, 115, E42…
pR6K-lox71-genta-lox66-fleQ	pR6K replicon, gentaR, Cre/loxP site-specific recombinase recognition site	Yin, J.; Zheng, W.; Gao, Y.; Jiang, C.; Shi, H.; Diao, X.; Li, S.; Chen, H.; Wang, H.; Li, R.; Li, A.; Xia, L.; Yin, Y.; Stewart, A. F.; Zhang, Y.; Fu, J., Single-Stranded DNA-Binding Protein and Exogenous RecBCD Inhibitors Enhance Phage-Derived Homologous Recombination in Pseudomonas. Iscience 2019, 14, 1-14.
pSC101-BAD-Cre-tet	SC101 replicon, tetR, Cre site-specific recombinase coding gene under BAD promoter	Our lab
pRK2-apra-km	pRK2 replicon, apraR and kmR	Wang, X.; Zhou, H. B.; Chen, H. N.; Jing, X. S.; Zheng, W. T.; Li, R. J.; Sun, T.; Liu, J. Q.; Fu, J.; Huo, L. J.; Li, Y. Z.; Shen, Y. M.; Ding, X. M.; Muller, R.; Bian, X. Y.; Zhang, Y. M., Discovery of recombinases enables genome mining of cryptic biosynthetic gene clusters in Burkholderiales species. Proceedings of the National Academy of Sciences of the United States of America 2018, 115, E42…
pRK2-BAD-Cre-apra-SacB	pRK2 replicon, apraR, Cre site-specific recombinase coding gene under BAD promoter, sacB counter selection marker	Ouyang, Q.; Wang, X.; Zhang, N.; Zhong, L.; Liu, J. Q.; Ding, X. M.; Zhang, Y. M.; Bian, X. Y., Promoter Screening Facilitates Heterologous Production of Complex Secondary Metabolites in Burkholderiales Strains. Acs Synthetic Biology 2020, 9, 457-460.
pBBR1-Rha-RedG-BA_7029-km-SacB	pBBR1 replicon, kmR, sacB counter selection marker, redγ, redβα7029 under the control of Rha promoter	Our lab
pBBR1-SacB-apra	pBBR1 replicon, kmR, apraR, sacB counter selection marker	This study
pRK2-apra-cm	pRK2 replicon, apraR and cmR, PCR templates to amplify Apra resistance gene	Wang, X.; Zhou, H. B.; Chen, H. N.; Jing, X. S.; Zheng, W. T.; Li, R. J.; Sun, T.; Liu, J. Q.; Fu, J.; Huo, L. J.; Li, Y. Z.; Shen, Y. M.; Ding, X. M.; Muller, R.; Bian, X. Y.; Zhang, Y. M., Discovery of recombinases enables genome mining of cryptic biosynthetic gene clusters in Burkholderiales species. Proceedings of the National Academy of Sciences of the United States of America 2018, 115, E42…
p15A-km-TnpA-rhizomide	p15A replicon, kmR and oriT-tnpA-IR cassette, rhizomide biosynthetic gene cluster	Ouyang, Q.; Wang, X.; Zhang, N.; Zhong, L.; Liu, J. Q.; Ding, X. M.; Zhang, Y. M.; Bian, X. Y., Promoter Screening Facilitates Heterologous Production of Complex Secondary Metabolites in Burkholderiales Strains. Acs Synthetic Biology 2020, 9, 457-460.
p15A-apra-TnpA-rhizomide	p15A replicon, apraR and oriT-tnpA-IR cassette, rhizomide biosynthetic gene cluster	This study
p15A-phiC31-apra- rhizomide	p15A replicon, apraR and oriT-attP-phiC31 cassette, rhizomide biosynthetic gene cluster	Our lab
pBAC-cm-phiC31-apra-rhizomide	pBAC bacterial artificial chromosome, cmR and apraR, oriT-attP-phiC31 cassette, rhizomide biosynthetic gene cluster	This study
p15A-phiC31-apra- holrhizin	p15A replicon, apraR and oriT-attP-phiC31 cassette, holrhizin biosynthetic gene cluster	Our lab
pBAC-cm-phiC31-apra-holrhizin	pBAC bacterial artificial chromosome, cmR and apraR, oriT-attP-phiC31 cassette, holrhizin biosynthetic gene cluster	This study
pBAC-km-phiC31- -rhizoxin	pBAC bacterial artificial chromosome, kmR and oriT-tnpA-IR cassette, rhizoxin biosynthetic gene cluster	Our lab
pBAC-apra-TnpA-rhizonxin	pBAC bacterial artificial chromosome, apraR and oriT-tnpA-IR cassette, rhizoxin biosynthetic gene cluster	This study
pBAC-cm-rhizoxin	pBAC bacterial artificial chromosome, cmR and rhizoxin biosynthetic gene cluster	Our lab
pBAC-cm-phiC31-apra-rhizonxin	pBAC bacterial artificial chromosome, cmR and apraR, oriT-attP-phiC31 cassette and rhizoxin biosynthetic gene cluster	This study
p15A-genta-cm-TnpA-P11-epothilone	p15A replicon, gentaR, cmR and oriT-tnpA cassette, epothilone biosynthetic gene cluster under the control of P11 promoter	Ouyang, Q.; Wang, X.; Zhang, N.; Zhong, L.; Liu, J. Q.; Ding, X. M.; Zhang, Y. M.; Bian, X. Y., Promoter Screening Facilitates Heterologous Production of Complex Secondary Metabolites in Burkholderiales Strains. Acs Synthetic Biology 2020, 9, 457-460.
pBAC-cm-phiC31-apra-P11-epothilone	pBAC bacterial artificial chromosome, cmR and apraR, oriT-attP-phiC31 cassette and epothilone biosynthetic gene cluster	Our lab
pRK2-MMCoA-tRNA	pRK2 replicon, apraR and cmR, MMCoA biosynthetic pathway and tRNA expression genes	Ouyang, Q.; Wang, X.; Zhang, N.; Zhong, L.; Liu, J. Q.; Ding, X. M.; Zhang, Y. M.; Bian, X. Y., Promoter Screening Facilitates Heterologous Production of Complex Secondary Metabolites in Burkholderiales Strains. Acs Synthetic Biology 2020, 9, 457-460.
pRK2-amp-MMCoA-tRNA	pRK2 replicon, apraR and ampR, MMCoA biosynthetic pathway and tRNA expression genes	This study
p15A-TnpA-Papra-icosalide	p15A replicon, kmR, with oriT-tnpA cassette and icosalide biosynthetic gene cluster under the control of constitutive promotor Papra	Our lab
p15A-phiC31-amp-Papra-icosalide	p15A replicon, apraR and ampR, oriT-attP-phiC31 cassette and icosalide biosynthetic gene cluster under the control of constitutive promotor Papra	This study
pBAC-spect-phiC31-amp-Papra-icosalide	pBAC bacterial artificial chromosome, spectR, ampR, and apraR, oriT-attP-phiC31 cassette, icosalide biosynthetic gene cluster under the control of constitutive promotor Papra	This study
p15A-cm-mxc	p15A replicon, cmR, myxocheline biosynthetic gene cluster was directly cloned to this vector	This study
p15A-TnpA-genta-mxc	p15A replicon, gentaR, with oriT-tnpA-IR cassette and myxocheline biosynthetic gene cluster	This study
p15A-TnpA-Tn5-km-mxc	p15A replicon, gentaR, with oriT-tnpA-IR cassette and myxocheline biosynthetic gene cluster under the control of constitutive promotor Tn5	This study
P15A-phiC31-apra-Tn5-km-mxc	p15A replicon, apraR and kmR, with oriT-attP-phiC31 cassette and myxocheline biosynthetic gene cluster under the control of constitutive promotor Tn5	This study
pBAC-cm-phiC31-apra-Tn5-km-mxc	pBAC bacterial artificial chromosome, cmR, apraR and kmR, with oriT-attP-phiC31 cassette and myxocheline biosynthetic gene cluster under the control of constitutive promotor Tn5	This study
p15A-cm-tetR-tetO-hyg-ccdB	p15A replicon, PCR templates to amplify p15A-cm cassette (plasmid DNA digested with BamHI)	Wang, H. L.; Li, Z.; Jia, R. N.; Hou, Y.; Yin, J.; Bian, X. Y.; Li, A. Y.; Muller, R.; Stewart, A. F.; Fu, J.; Zhang, Y. M., RecET direct cloning and Red alpha beta recombineering of biosynthetic gene clusters, large operons or single genes for heterologous expression. Nature Protocols 2016, 11, 1175-1190.
pSC101-BAD-ETgA-tet	RecET expression plasmid for linear plus linear homologous recombination	Wang, H. L.; Li, Z.; Jia, R. N.; Hou, Y.; Yin, J.; Bian, X. Y.; Li, A. Y.; Muller, R.; Stewart, A. F.; Fu, J.; Zhang, Y. M., RecET direct cloning and Red alpha beta recombineering of biosynthetic gene clusters, large operons or single genes for heterologous expression. Nature Protocols 2016, 11, 1175-1190.
pR6K-oriT-TnpA-km	pR6K replicon, kmR, PCR templates to amplify oriT-tnpA-IR cassette	Wang, H. L.; Li, Z.; Jia, R. N.; Hou, Y.; Yin, J.; Bian, X. Y.; Li, A. Y.; Muller, R.; Stewart, A. F.; Fu, J.; Zhang, Y. M., RecET direct cloning and Red alpha beta recombineering of biosynthetic gene clusters, large operons or single genes for heterologous expression. Nature Protocols 2016, 11, 1175-1190.
pR6k-cm-ccdB	pR6K replicon, cmR, PCR templates to amcplify cm resistance gene	Our lab
p15A-TnpA-km	p15A replicon, kmR, as blank control	This study
p15A-cm-chm	p15A replicon, cmR, chitinimide biosynthetic gene cluster was directly cloned to this vector	This study
p15A-TnpA-km-chm	p15A replicon, kmR, with oriT-tnpA-IR cassette and chitinimide biosynthetic gene cluster	This study
p15A-TnpA-Papra-chm	p15A replicon, kmR, with oriT-tnpA-IR cassette and chitinimide biosynthetic gene cluster under the control of constitutive promotor Papra	This study
p15A-phiC31-amp-Papra-chm	p15A replicon, ampR, and apraR, with oriT-attP-phiC31 cassette and chitinimide biosynthetic gene cluster under the control of constitutive promotor Papra	This study
pBAC-cm-phiC31-amp-Papra-chm	p15A replicon, cmR, ampR, and apraR, with oriT-attP-phiC31 cassette and chitinimide biosynthetic gene cluster under the control of constitutive promotor Papra	This study
Primers used in this study
primers	Sequence (5’-3’)	application
RK2-Apra-1	TTGGGGTATCTTTAAATACTGTAGAAAAGAGGAAGGAAATAATAAGTGCAATACGAATGGCGAAAAG	pRK2-BAD-Cre-apra-SacB construction
sacB-Apra-2	AGAAAATATCATAATATCTCATTTCACTAAATAATAGTGAACTCAGCCAATCGACTGGCGAGC
sacB-1	GTTCACTATTATTTAGTGAAATGAG
sacB-ins-1	ATCAACGGTGTAGAGGATTAT	pRK2-BAD-Cre-apra-SacB cure check
sacB-ins-2	TGTGCCCTTATTCCTGATTTG
genta-ins-check-1	CATTCGCACATGTAGGCTCG	Gentamicin inside check
genta-ins-check-2	TTGGCCTCATGCTTGAGGAG
GBA7029::apra-F	AGCTTGCAGTGGGCTTACATGGCGATAGCTAGACTGGGCGGTTTTATGGACAGCAAGCGAACTCGAGTTGGCAGCATCACCC	pBBR1-SacB-apra construction
GBA7029::apra-R	TCCTTCTCGAACTGAGCGACCAGTCGGGCAAAGGTCATGAGGTCGTCTTCGAGAGCTTGGATTCAGCCAATCGACTGGCGAGC
GBA7029-ins-check-1	AGGATCTCCTGTCATCTCACCT	pBBR1-Rha-RedG-BA_7029-km cure check
GBA7029-ins-check-2	AGACTGGAATGACCATCAATC
sacB-apra-ins-check-1	ATCAACGGTGTAGAGGATTAT	pBBR1-SacB-apra cure check
sacB-apra-ins-check-2	AAGTGCGCTGTTCCAGACTAT
C5-del-F	TTGAACCCTGCGTCCAGCGCGCAACCCACCTGACCCATTCATCGATCGAGAACCGGAATCGACCACCGTGGAATTACATTCCCAACCGCG	DC1-Redγ-Redαβ7029 and DT8-Redγ-Redαβ7029 construction
C5-del-R	GTGTTGGGTCAGCAGCAGCACAGATGTCATCGTCAGCTTTCCTCTGTCTGGGGGTTGGGCGCCGGCCTCAGCGAAACGACCTGCAACTTA
C5-check-F	ATTTGCTGTGCGGTTTCCAC	BGC5 outside check
C5-check-R	CGGGAGTGGTGAATACAGAT
C5-ins-check-1	ATCTGCAAGTCCTCATCGTGG	BGC5 inside check
C5-ins-check-2	GTTCAGGCGCAACAAGGCAT
C6-del-F	AGTCGAGTCGAATGCCAGAACTTACGCCTCCTCATTTGCAGCGGTGTTTGAAAGTGGCCGCGGTGTGATGGAATTACATTCCCAACCGCG	DC2-Redγ-Redαβ7029 construction
C6-del-R	TGCATCTGTGATTGAAAAGCGTCGACCCCGCACGCGGCATGCCCCGCCGAAGCGCGCCAACGGGATCTCAGCGAAACGACCTGCAACTTA
C6-check-F	ACACAGCCGCTCTTTCCTTTC	BGC6 outside check
C6-check-R	TGCTCCATCTCCGGAAACTTG
C7-del-R	GCTACCTGACGGTCGAGGGGTTCTTGCCCACCTGAGCCGCACGGGGGCGGCTCCCGGCCGCCCCTGTTCAGCGAAACGACCTGCAACTTA	DC3-Redγ-Redαβ7029 construction
C7 -check-R	GCAACCTCGATACACATCTG	BGC7 outside check
C11C12-del-F	GCGCCCCTTGATCGTCATACAGCTCACTCTCACCACTCGGAGCCACCGTCATGCTTTCAACAGTTTCTCGACGTACCGTGGAATTACATTCCCAACCGCG	DC4-Redγ-Redαβ7029 construction
C11C12-del-R	AGCTGGACGGGCTGCTGGTGGTGGTGCCGTTGCTCACCCCGCCCGACGCCCCCGTGCGTGCCAAAGAGGGGCGCCAGTGAGCGAAACGACCTGCAACTTA
C11C12-check-F	ACCTTGGACCCCTGTTGTCG	BGCs 11 and 12 outside check
C11C12-check-R	TCGTGGGGATTTGTGGCCAG
C14-del-F	CGGAGTTGGGCCTCGCTGGTGCACGGCAGGCTGCCTCCGCGATTTTCGTTTTTGGAGCGAGCCCGCGATGGCGAAACGACCTGCAACTTA	DC5-Redγ-Redαβ7029 construction
C14-del-R	TTGTTGAGTGGATGCTCTTGCTCGTGTTGTTGGAGTGCGGGGTGTAGACAACACCAAGCCAAGCCTCCTAGAATTACATTCCCAACCGCG
C14-check-F	CCTTTGCCTTGACATCCGAG	BGC14 outside check
C14-check-R	GAGGACACCACGGGAGATAC
C16-del-F	AGGCGTTTTGGCAGCACATCGTCGCCGGGCGCGATTGCAGCACGGAGTTTTCGGACGCCGAACTGAAAGCCGCCGGCGTGGAATTACATTCCCAACCGCG	DC6-Redγ-Redαβ7029 construction
C16-del-R	TCGACGAGTTCGATCTTCATGTGCAACGAGAGAGGGCAGGCATGTTTGCGGGCGGGAGGTCGCGGGCTCGCAGCATCAGCGAAACGACCTGCAACTTA
C16-check-F	ACTCCGAGAATTCGGAGTGATG	BGC16 outside check
C16-check-R	ATGGGATGGGTTGAGTGATGGC
C17-del-F	GCGGCATTCGAGACCAATTCGACGGTTTCGGCAGCCTGTTCCGTCGCTGCTAGACATCTCAATCAAAATGATTATCGGGGTCGAACGTGTCTGAATTCAATATTCGTTTGCCAACCGCGTGGCACAACAA	DC7-Redγ-Redαβ7029 construction
C17-del-R	AAGCAGCTGCGTCAGCGTTTGCTGCAGACGCTCGAGGTTGGCCGCGGGAATCTCGGCCTTGAAGCAGCGAATGACAACGTGAGGCATGAGAGGGCTCCTAGTCGGTTTCACAACTTAAATGTGAAAGTGG
C17-check-F	ATCATTGCAGTCTCACCGGAT	BGC17 (3.8 kb) outside check
C17-check-R	TGAGAGCTCCTGGTGTGGAG
Tn1-del-F	GCCGCTTTGCAGTGGAAGCAGAGATTTGTGTCGACAAGGTCCGGGCGCCCCAGATGCCAATCAGGTAGGCTGGTGCCATGGAATTACATTCCCAACCGCG	DT1-Redγ-Redαβ7029 construction
Tn1-del-R	CCAGACGGTTCCACACTCAGATTGGCCGTTTGTCCTTCTGTGTCGACCTGGCGGTCGTACATCCCGATGCACGCGGCACCGCGAAACGACCTGCAACTTA
Tn1-check-F	AGTTCTGTGGCGAATCTTC	Tn1 outside check
Tn1-check-R	CTCTAAGGCGGTAGGTAGGC
Tn2-del-F	TCTTAAGGCTGCCTGCAACTGTTGAGTCGTGTTCATTTCGGTGAGCGTCGCCGTTGACGCCTTGACATCAGAATTACATTCCCAACCGCG	DT2-Redγ-Redαβ7029 construction
Tn2-del-R	GATCTTGACAGCGTTCAAATCGACCACTAGAGTGGACTTAACACTGTTCAAATTGAATGCCACCGCCATGGCGAAACGACCTGCAACTTA
Tn2-check-F	TCTGGGAGCATGAGAGACAG	Tn2 outside check
Tn2-check-R	TCCGGCTATCGGGTCTGCAT
Tn3Tn4-del-F	AGGCAGCCGCGCAAGTCGGAGGCTCGACCGTGTATATTTATCCAGTGTTCTCGCCAAGGGAGGCGACGTGGAATTACATTCCCAACCGCG	DT3-Redγ-Redαβ7029 construction
Tn3Tn4-del-R	CTGCGCAATTCAATCCACCGCCTTTGGTCCGGAAATCTTTATCAATATAGTTTTCTGAACGCGTCGGCAGGCGAAACGACCTGCAACTTA
Tn3Tn4-check-F	AGCCATCATGTCCCACATCAAC	Tn34 outside check
Tn3Tn4-check-R	AAGGTCACATAGACCATCCTC
Tn5-del-F	ACGTGTCGTGGTCCAATCTTGATGGACACCTTGATAGGGGATTCACCCCGAAGAGGACCAAACAGAGATGGAATTACATTCCCAACCGCG	DT4-Redγ-Redαβ7029 construction
Tn5-del-R	TCGGCCCCCGGGGAACACGAAGCGAGGGCGCGAGGCCCTCACGACGAACCAGCCGCGCACAACGCGCGGCGCGTCAGCGAAACGACCTGCAACTTA
Tn5-check-F	AGTCGTGGTTTCCTCCTGAGAG	Tn5-GI3 outside check
Tn5-check-R	TGGAGCAACGGGGACGAGTC
Tn6-del-F	ACCAAGGCAACGGCAGTCGGGCATATCGATCAAGGGCCGAACGATACTGAATCGTACCGGTCAGGCCGCAATGGAATTACATTCCCAACCGCG	DT5-Redγ-Redαβ7029 construction
Tn6-del-R	ACCCGCCACAACCGTCAACGGCCGACCGGCAGGAGCGGCTCGACGCTGCCCGGTTCGCCGGACGGCGTGCCGCTCAGCGAAACGACCTGCAACTTA
Tn6-check-F	AAGCACCCCGAAGAGGGAAG	ΔTn6-GI1 outside check
Tn6-check-R	TCGCGGTTAGAGGACGCTC
Pro1-del-F	AGTTGTGCAAGCTTGCGTGGGAGTGGCCGGGCGTCAACGCGGGGTACTTCGCCCCGACGTACCCGATGGAATTACATTCCCAACCGCG	DT6-Redγ-Redαβ7029 construction
Pro1-del-R	GTCGCCCGGCACATCTCAGCGGTAGTGACAAACGGGTCGATCTTGAGGTCGTCGGTCTTGATCCCGGTCAGCGAAACGACCTGCAACTTA
Pro1-check -F	ATGTGGTCGACGCCGGTATC	Prophage1 outside check
Pro1-check-R	TCTGCGTCGAGCTGGTCATAC
Pro2-del-F	TTGGGGATTTAGAGCAAGATCGGCCGCCGACAGTCGGGACCGCTCAACTCGAAGCCGGATGACCCTAGATAAATCAGAATTACATTCCCAACCGCG	DT7-Redγ-Redαβ7029 construction
Pro2-del-R	ACCCCCTCTGGCGACTGCGTTACGAGGAGCCCTCAATGCTCGGCTCAGCAGGGGCTGCAAGCGACCTTGCTCTAGCGAAACGACCTGCAACTTA
Pro2-check -F	TGATCGCGGAAAGAACTGCTAG	Prophage2-GI7 outside check
Pro2-check-R	ACTGTCTCCGGCGGGTTAAGA
C6 (3k)-del-F	ACCGACACCGCGCGGCGCGAGCGCCGACCTGCAACCGATCCAAGGAACCCTGCCCGTGAACATGACCGACCTGTTGGCCCTGCTGGACGCCCGCGGCCTCCCAACCGCGTGGCACAACAA	DT9-Redγ-Redαβ7029 construction
C6 (3k)-del-R	ATCTGGGCCAGGAACCACAGCCGCTGCTGCGCCGGCGACAAAGGCAAGGGGGCGCTCCGATCGGCGGCCTCGATGGCGGCCTGCAGCGCCCGCTCCTCGCCAACTTAAATGTGAAAGTGG
C6 (3k)-check-F	GCCGATGTGAGCCAGTTGTTCA	BGC6 (3.4 kb) outside check
C6 (3k)-check-R	GCGCTGGCTCAGCGTCTTCAA
C7 (7k)-del-F	TGGGAGACGTTCAGGTCCGGTTTCAAGGGGTCTCCTGTTCCAGTGCGTCCAGCAGTTCGGTCATGGCGGCGAGTGGATCGTTGTCAGACGGCGCAGGCGCGGCGGCCAACCGCGTGGCACAACAA	DT10-Redγ-Redαβ7029 construction
C7 (7k)-del-R	TCGTTCGACCAATTGCTTGCCGGAATGGAGTGATCCCCTTGGCCCCCTCTCTGCAGTCTGCGCCCGCCGCCCGCCCGCCACGCCGCAAGGCCGACATCGTCGGCATCCAACTTAAATGTGAAAGTGG
C7 (7k)-check-F	AGCGCGGTGCAGATGTTGTA	BGC7 (7.6 kb) outside check
C7 (7k)-check-R	AGGTCGCTTTCAACTACCT
Δ10-R	TCGTCGTTTTGCAAGAACGAATGTCGCTTTCGACTATCACTTTGTTGCTCGGGACTCTCGATGGCGAAACGACCTGCAACTTA	XRE family transcriptional regulator deletion
Δ10-F	ATTGCGGCGGAGCTACTCAGGATCGAACTCCTAACCCAAGAGTGGCACGCCCGCCGATGCTAGAATTACATTCCCAACCGCG
Δ10-out-check F	CCGCGTGCGTTCATAACTAG	XRE family transcriptional regulator outside check
Δ11-R	AAGGCGAGCGACCTGTCTCAAACGAGATTTGGTCAGCTAAGATGAATTGAACTCATGTGACGCCCCATGGCGAAACGACCTGCAACTTA	LysR family transcriptional regulator deletion
Δ11-F	TTGGCGTATGGCAATGCGAAGTGTCGCGCCCGGCCCCGGGCAGGGGCTCCAGCGGCGCGCGACGTCAGAATTACATTCCCAACCGCG
Δ11-out-check F	GCGATGACCTGGGTCGTATG	LysR family transcriptional regulator outside check
Δ7-R	TGGAGCGCGCAAAGCTGCCGCTCGGACCCGCCCCCAGCCCCCTGTCGAGTGCCGGCAGCGGAGGGCACTAGCGAAACGACCTGCAACTTA	YafY family transcriptional regulator deletion
Δ7-F	TGATGGGGTTCACTGTAGGCATCATTGCGGACAGATTCCGCCCTCGATGTGAGCTAGAGTGCGGCGCATGGAATTACATTCCCAACCGCG
Δ7-out-check R	GCGAAACCATCGAGATTGCT	YafY family transcriptional regulator outside check
Δ6-R	AAGTATCTGGAAGCATTGAGGACCGACTCCCACAGGCGACACGATACGGTCGTTTTGAGATAGGTTCTAGCGAAACGACCTGCAACTTA	TetR/AcrR family transcriptional regulator deletion
Δ6-F	TCGCCGTCCTCGAATTCACAGCGGCGCAGATAATATGAAACTTCATTCACATTGTGAATTCGCATTCGATGGAATTACATTCCCAACCGCG
Δ6-out-check R	GGGAGAGCAGAATGAATGAG	TetR/AcrR family transcriptional regulator outside check
Δ9-R	TTCCGCGTCAGATATCGAGCTCTGGACCGCCAAGCTCCGCGCGTTCGGCCATCAGACGCTAGCGAAACGACCTGCAACTTA	TetR/AcrR family transcriptional regulator deletion
Δ9-F	ATCAAAGTCGCAACGGCGCAGATAATATGAAAGTTCATTCACATTGTGAATTCGCATTCTTTGGAATTACATTCCCAACCGCG
Δ9-out-check F	GACCGTCATCAGAACGCTCA	TetR/AcrR family transcriptional regulator outside check
Δ5-R	ACGAGCAAGGACTGCCGTTGGCCCCTTGTTAGCGGTCTTGAGAGGCCGGTCGCCGCCGTCTCAGCGAAACGACCTGCAACTTA	AraC family transcriptional regulator deletion
Δ5-F	AACAAGCTCTGCGCGATTCACCGCGTGTCGCCATAGCGCCGTACACGCCAATCCCATTCGACGATGGAATTACATTCCCAACCGCG
Δ5-out-check R	TCCGGAGCTGCTTTGAGTTC	AraC family transcriptional regulator outside check
Δ8-R	TCCGCGGGCCGCCCGAAGATCTGGCAGCTGCGTCCGGATCTGTAGCGCCGCGGCGCTTGCTCCCGGATGGCGAAACGACCTGCAACTTA	AraC family transcriptional regulator deletion
Δ8-F	TGTGCCGCCAGGACCACAGCCTAAGAGGCCGGCTTCCGGGTGTATTGGAAATTTTTTTCGGCACGGTTCAGAATTACATTCCCAACCGCG
Δ8-out-check F	CCTCGTCTCGACACTGACGT	AraC family transcriptional regulator outside check
Δ4-R	ACCGGGGCGGTGAGGGCGGGGCCCAGCCGGCGGAGGTCCGTGCGTGCGCCGACACCGTCTCCGGCTAGCGAAACGACCTGCAACTTA	TetR/AcrR family transcriptional regulator deletion
Δ4-F	AGTGTTAAGTCCACTCTAGTGGTCGATTTGAACGCTGTCAAGATCCCCGGTAAACTTCCGCCATGGAATTACATTCCCAACCGCG
Δ4-out-check R	AGCCTGTGATCAAACGATTT	TetR/AcrR family transcriptional regulator outside check
Δ2-R	GGACGGGCGGGTTGCCGGGGTGGGCGGGCATTCATCTGATGTTCCGCCCGCGCTGAACGCCCCTAGCGAAACGACCTGCAACTTA	MerR family transcriptional regulator deletion
Δ2-F	AAGCGGGCCATCACCCGTACACTCGACTGTGAAACCTCAAGTGGCTTGAGATACAAGGGGGCAGGCGATGGAATTACATTCCCAACCGCG
Δ2-out-check R	GCACAACACATCACAGGATG	MerR family transcriptional regulator outside check
Δ3-R	ATGCAGTCGATGCCATCCTCGATCAGTGGCGTCGGGAGCGGCCGGATCTGGATCTCGGTCCGATGGCGAAACGACCTGCAACTTA	MarR family transcriptional regulator deletion
Δ3-F	TCGCCGCTGCACGCCGCGGGTGGGACTGGATGCGCGGTGGTCGACGACCGACGGCCGCGCCGACGTCAGAATTACATTCCCAACCGCG
Δ3-out-check F	GCGGCCAGAAAGGTTCTCAT	MarR family transcriptional regulator outside check
Δ1-R	AGCGTCTCGAGCATTGCCATCAAGCCGCCTGCAGTTCCTCGCTTGCGGATCCAGGCTCCATTCCCGCTCAGCGAAACGACCTGCAACTTA	AraC family transcriptional regulator deletion
Δ1-F	ATTGAAGCTGTACGGGTTTCAGAATGCCAGCGTCCGTCCCGACATCTTTCGGGACTTACCGGTCAATGGAATTACATTCCCAACCGCG
Δ1-out-check R	GTACGACCTGCAAGAATGTG	AraC family transcriptional regulator outside check
Δ14-R	AGCCCGCTCTGCCCCCCGGGGGCCCGCCACAACCCGCTATTTCCCGCTGTGGTTCCGGGCTAGCGAAACGACCTGCAACTTA	RNA polymerase subunit sigma deletion
Δ14-F	AGCGCGAGATCGTTCGCCGCATCGGCGAGCGGCTGTACGGCAAGGGAGGACAGCGCGATGGCTGAGGAATTACATTCCCAACCGCG
Δ14-out-check F	TCGTAACTCTCTACACGTGC	RNA polymerase subunit sigma outside check
Δ13-R	AATGAGCCGCCCAGGGCGGCTCTTCTTGCTCGCCATTGGACGCTGTCGTTCTTTCCCTGGCAGCTCAGCGAAACGACCTGCAACTTA	LysR family transcriptional regulator deletion
Δ13-F	ATCGAGTCCCCCGCACCGAGGGCAAGGCAGCAGGGCCAAGACGCCGGCAACCCGACTTGAACTAGCATGGAATTACATTCCCAACCGCG
Δ13-out-check F	ATAGCACCAGAAGCCGTATT	LysR family transcriptional regulator outside check
Δ16-F	TGCGCGCCGCTTCGGTGTGTCGCCGACGCAGGTCGGCTTGATCAAACGGGGCAAGCGATGGGCGCACTTGTGATCGAATTACATTCCCAACCGCG	Lysozyme deletion
Δ15-F	TCTGACCCTTTTCACTCTCACCCCAACCCGAACCCGCCCGAGTGGCGGGTTCTTTCATTTGAAGACCACCGATGGAATTACATTCCCAACCGCG	Membrane proteins, HNH endonuclease, and Lysozyme deletion
Pro2-del-R	ACCCCCTCTGGCGACTGCGTTACGAGGAGCCCTCAATGCTCGGCTCAGCAGGGGCTGCAAGCGACCTTGCTCTAGCGAAACGACCTGCAACTTA
Δ16-out-check F	CTGGCCAAGTTCAGGATCGA	Lysozyme outside check
Δ15-out-check R	CACTGTCTCCGGCGGGTTAA	Membrane proteins, HNH endonuclease, and Lysozyme outside check
Δ12-R	TTCGCTGACCGGATCAAGACTTCGAATGGCCCGAACGCAAATCACAACCTAGGAGTTGCATAGTTGGCGAAACGACCTGCAACTTA	Hypothetical protein deletion
Δ12-F	ATGATCCTCTGGGTTCAGCATATCGGCATTCGAACCACGAGTCGGTTTTCGAGGGGTACTGCCGGGTTAGAATTACATTCCCAACCGCG
Δ12-out-check F	TGAAGGGGACTCGTATAGCA	Hypothetical protein outside check
BAC-rhizomide-F	CGGCGTCTGGAGAGGGATTTAATCCCATACGCGCTAACCAGGGCACCAATAACTGCCTT	pBAC-cm- phiC31-apra-rhizomide construction
BAC-rhizomide-R	TTTCACATTTAAGTTGTTTTTCTAATCCGCATATGATCACACGCTGATAGTCTGATCGA
rhizomide-ins-check 1	AACAGGCGAGAGCTCGGATA	pBAC-cm- phiC31-apra-rhizomide inside check
rhizomide-ins-check 2	TCGACAATCTTGTCAATGTCC
rhizomide-ins-check 3	AGTACGAGGTCGTGAAGTTCG	p15A-phiC31-apra-rhizomide inside check
rhizomide-ins-check 4	AGTGTCTGCGCTTCATACACC
BAC-holrhizin-F	AATGGCTGCGCGACGGGCTGGGAATCATCAAACAGGCGGCACGCTGATAGTCTGATCGA	pBAC-cm- phiC31-apra-holrhizin construction
BAC-holrhizin-R	TTTCACATTTAAGTTGTTTTTCTAATCCGCATATGATCAAGGGCACCAATAACTGCCTT
holrhizin-ins-check 1	AGCAGGTGGTGGAGATTGTGC	pBAC-cm- phiC31-apra-holrhizin inside check
holrhizin-ins-check 2	TGCTTGGTCTTCGTACACCA
holrhizin-ins-check 3	TCCGGCGCACCAATGTATTC	p15A-phiC31-apra-holrhizin inside check
holrhizin-ins-check 4	AAGGCCATAAAGATCTCGAA
phiC31-amp-icosalide-F	CAGCAGGGAAATGGTATTTGATTCGAATGCCTCTCGCGTTTTGCCGAGTCATCGCCGACACGAAGCTGAAAGCACGAGAT	p15A-phiC31-amp-Papra-icosalide construction
phiC31-R	GTATACTGAGCGGAGAACGA
phiC31-amp-F	TCGTTCTCCGCTCAGTATACTTAATTAACCAATGCTTAAT
phiC31-amp-icosalide-R	CTCTTTACCGCCACACGGCACCCTACGCGCCGCCCCGAGATGATATAACATATCATTTTCTTAATTAAGAATTCGGATCCTT
BAC-ico-spec-F	GGTGGCCGGCTTTGTCGGTGTCGCGAGGCGGCGGTCGGCCACGCTGATAGTCTGATCGA	pBAC-spect- phiC31-amp-Papra-icosalide construction
BAC-R	AAAAGCCCGCTCATTAGGCGTTTAGCTTCCTTAGCTCCTGA
spec-F	CGCCTAATGAGCGGGCTTTT
BAC-ico-spec-R	TGCGCAACTGCCGGCGGCGGCCCCAGTTGATCAGCATCGTTCCCAAATATTAAATAATA
icosalide-ins-check 1	ACAGGATATGCGCATATATG	pBAC-Spect- phiC31-amp-Papra-icosalide inside check
icosalide-ins-check 2	ATGACGTGGATTCAATCCAA
Papra-rhizoxin-F	AATTCACTGGCCGTCGTTTTACAACGTCGTGACTGGGAAACCATGGCAGATCGCAAAAAACAGTACATACAGAAGGAGACAT	pBAC-apra-TnpA-rhizoxin construction
Papra-rhizoxin-R	CGCACGGTTATGTGGACAAAATACCTGGTTACCCAGGCCGTGCCGGCACGTTAACCGGGCTGCATCCGATGCAAGTGTGT
phiC31-rhizoxin-F	TGCCGGCACGTTAACCGGGCTGCATCCGATGCAAGTGTGTCGCTGTCGACCTACGCCGCTACGTCTTCCG	pBAC-phiC31-apra-rhizoxin construction
phiC31-rhizoxin-R	AATTCACTGGCCGTCGTTTTACAACGTCGTGACTGGGAAAGGATCCGATATCCAGATCGCAAAAAA
rhizoxin-ins-check 1	ATGCAGGCCAATGTCTGGTTC	pBAC-apra-phiC31-rhizoxin inside check
rhizoxin-ins-check 2	TCACGCCACTGCCTGCTATAC
mxc-F	CAGACACTCCCGCGCGCTGCCGCAGATGGCGCCCTTGGCCTTCTTGTTCTGACACTTGCCGGCGTTGAGCCCCCAGCCGCGATCTTAAGGATCTCCAGGCA	p15A-cm-mxc construction
mxc-R	CGGCGTGCCTCTCTCTGCCCACTGCGCCCCCGCGCTCCATGCCCATGTGGCGTGCGCGGCGCGGCGACTGGTGCACATCGAGCCTTCTTATTCGGCCTTG
mxc-Tn5-F	GACCGCGCGGCCATTGCAATATGCGTTACCCGCAATCCCTTACTTCCCTTTCACGCTGCCGCAAGCACTC	p15A-TnpA-Tn5-km-mxc construction
mxc-Tn5-R	ATACCTTGTGCGGCACCTGTGACGAGTGCCACCCGGGTGGGCGTTCCCATAATCTGTACCTCCTTAAGTC
phiC31-mxc-F	ACAACGTCGTGACTGGGAAACTCGAGCAGATCGCAAAAAACAGTACATACAGAAGGAGACTGATCATATGCGGATTAGAAAA	p15A-phiC31-apra-Tn5-km-mxc
phiC31-mxc-R	CATCGAGCCTTCTTATTCGGCCTTGAATTGCATCCGATGCAAGTGTGTCGCTGTCGACAGTAGTGCTTGGATTCTCACCAAT
BAC-cm-mxc-F	AATGGCTGCGCGACGGGCTGGGAATCATCAAACAGGCGGCACGCTGATAGTCTGATCGA	pBAC-cm-phiC31-apra-Tn5-km-mxc
BAC-cm-mxc-R	TTTCACATTTAAGTTGTTTTTCTAATCCGCATATGATCAAGGGCACCAATAACTGCCTT
mxc-ins-check 1	ACATGGCGATAGCTAGACTG	p15A-phiC31-apra-Tn5-km-mxc inside check
mxc-ins-check 2	AGGAGCAAGGTGAGATGACA
epo-ins-check 1	TGAGGACAACCAAATCAAGC	pBAC-cm-phiC31-apra-P11-epothilone inside check
epo-ins-check 2	ATGGATAACGGAATTTGGGA
tRNA-amp-F	TGGGGTATCTTTAAATACTGTAGAAAAGAGGAAGGAAATAATAAGTATACTTAATTAAGAATTCGGATCC	pRK2-amp-MMCoA-tRNA construction
tRNA-amp-F	AATCGCCAGCGGCATCAGCACCTTGTCGCCTTGCGTATAATATTTGCTTAATTAACCAATGCTTAAT
CoA-ins-check-F	AAGGCCAGGAAGTCCAGGAA	pRK2-MMCoA-tRNA inside check
CoA-ins-check-R	TCGTCCAGCTCGACGAAGGAA
chm-F	CATGCAGTTGCGATCGATCGACTGAAATGGAAAGGATGCTGGGGAGCGATTTGAAAATTGAATCGATTCGGTCGGCTAACTCGAGAGATCCGAAAACC	p15A-cm-chm construction
chm-R	TCTTCCAAGACCGGGCAACTTGGACTGCCGCCCGCGCGCGGGAGAAGGGTTGAGATTGCTCGACGGCTAGTGCATCTTGAATTGATCA TA TGCGG
tnpA-check-F	AGTGCTTGCGGCAG CGTGAA	p15A-TnpA-km-chm verification
tnpA-check-R	AGCGGGTGTTCCTTCTTCAC
chm-apra-F	ATCGAAACAGGTCTCTC GCCGTCGAGGTGCAGCAAGTGTCGAATCATTCC ACGCTCAGTGGAACGAGGTT	p15A-TnpA-km-Papra-chm construction
chm-apra-R	ATGGATACAGGGAACGGACGGGTTTGCCGTATCCACGGCCACGCCAATCGACTGGCG AGCGG
phiC31-amp-chm-F	AATTCACTGGCCGTCGTTTTACAACGTCGTGACTGGGAAACTCGAGCAGATCGCAAAAAACGAAGCTGAAAGCACGAGAT	p15A-phiC31-amp-Papra-chm
phiC31-amp-chm-R	GCTACGTATGCCGGCACGTTAACCGGGCTGCATCCGATGCAAGTGTGTCGCTGTCGACAGTTAATTAAGAATTCGGATCC
BAC-cm-chm-F	GCTGGGGAGCGATTTGAAAATTGAATCGATTCGGTCGGCAGGGCACCAATAACTGCCTT	pBAC-cm-phiC31-amp-Papra-chm
BAC-cm-chm-R	AGCTCTCGCAGGGCGAAGAATCTCGTGCTTTCAGCTTCGCACGCTGATAGTCTGATCGA
chm-ins-1	AGCTGCCGCTCAATGCGCTG	p15A-phiC31-amp-Papra-chm inside check
chm-ins-2	AGCTCCTGCAGGAACAGGTT
chm-ins-3	GCTGGACCTGTTCAACCGCAAC
chm-ins-4	ACTCGGCGACTTCCTGGATCA
chm-ins-5	AGACCGAGGTCATGCCATGA
chm-ins-6	AGGCGTAGTTGTGGAACAGGTG
C11-attB-genta-loxM-F	AGGCGCTTGCGGCTGCTCCTGCACCGACGGCACGCTGTATCGATAGTTCAGCAGCGCCGTGGGGTGCCAGGGCGTGCCCTTGGGCTCCCCGGGCGCGTAGAATTACATTCCCAACCGCG	attB site insertion into the chromosome of DSM 7029 strains
C11-attB-genta-loxM-R	AGCCGTACCCGCAGGAGATGCTGGTGCATGAGCTGTTCGAAGCGCAAGTGCAGCGCAGCCCACAGGCGCTGGCGTTGGTGTGCGAGGGCCAGCAGCTGTTAAATGTGAAAGTGGGTCT
C11-attB-out-1	ACCCGCAGATCCTCGGGATAT	attB site in the chromosome of DSM 7029 strains outside check
C11-attB-out-2	TACGCCAGCACCTTGTTTGAA
MtaA-attB-km-loxM-F	ACGATGTTACGCAGCAGGGCAGTCGCCCTAAAACAAAGTTAGGTGGCTCAAGTATGGGCATGGGTGCCAGGGCGTGCCCTTGGGCTCCCCGGGCGCGTATGGCACAACAACTGGCGGGC	attB site insertion into the chromosome of E.coli GB05-MtaA
MtaA-attB-km-loxM-R	GTCACCGTAATCTGCTTGCACGTAGATCACATAAGCACCAAGCGCGTTGGCCTCATGCTTGTTAAATGTGAAAGTGGGTCTTAATACCGTTCGTATAGCATACATTATACGAAGTTATTCGGCTTGAACGAATTGTCAGAAGAACTCGTCAAGAA
MtaA-attB-out-1	TAAGCCTGTTCGGTTCGTAAA	attB site in the chromosome of E.coli GB05-MtaA-attB outside check
KT2440-attB genta-loxM-F	TTGATCAGGTCCTGGGGCTTGAGTGCCTTTTGCACGTTGCGGCTGATCTCCACCGCGACACCGATGCCCTCCTCGCCCTGGTGCTCGACGGCGAACACAGCTGAATTACATTCCCAAC	attB site insertion into the chromosome of P.putida KT2440
KT2440-attB genta-loxM-R	GGCCGGGCTCGACCTGAGCCGCTGGCGCGTGGCCTATTCCGGCTCCGAGCCTATCCGCCAGGACAGCCTGGCCACCTTTGCCGACAAGTTCCAGGCCTTATTCCCCAGAACATCAGGT
KT2440-attB-out-1	GAATTCTTCGAGCAGGATGT	attB site in the chromosome of P.putida KT2440-attB outside check
KT2440-attB-out-2	GTTCTTCGGCTGCCTGTAT
* The underlined bases represent homologous arms (HAs).
