# Supplementary material for: Rational construction of genome-reduced Burkholderiales chassis facilitates efficient heterologous production of natural products from proteobacteria
Source: Nat Commun. 2021 Jul 23;12:4347. doi: 10.1038/s41467-021-24645-0 (PMC8302735; doi:10.1038/s41467-021-24645-0)
Supplement: Supplementary file 7 — Source data [file 41467_2021_24645_MOESM7_ESM.xlsx]

## Sheet: growth curve-Fig. 2a, 3a
Growth Curve （OD600 values）
Time(h)	0	6	12	16	20	24	28	32	36	40	44	48	54	64	72
WT	0.18	0.232	0.462	0.89	1.5	2.12	2.43	2.72	2.64	2.55	2.61	2.54	2.48	2.36	2.23
	0.18	0.628	1.686	2.33	2.56	2.57	2.31	2.26	2.13	1.9	2.04	1.94	1.97	1.94	1.86
	0.18	0.626	1.606	2.2	2.49	2.42	2.28	2.21	2.06	1.99	1.97	1.81	1.86	1.88	1.76
Average	0.18	0.495333	1.25133	1.80667	2.18333	2.37	2.34	2.39667	2.27667	2.14667	2.20667	2.09667	2.10333	2.06	1.95
DC1	0.18	0.792	0.87	1.06	1.62	2	2.45	2.89	2.98	3.05	3.03	3.46	3.39	3.35	3.66
	0.18	0.854	1.03	1.22	1.87	2.28	2.84	3.2	3.35	3.66	3.51	3.75	3.88	3.73	4.14
	0.18	0.772	1.06	1.32	2.06	2.43	2.89	3.21	3.33	3.47	3.48	3.56	3.77	3.63	3.94
Average	0.18	0.806	0.986667	1.2	1.85	2.23667	2.72667	3.1	3.22	3.39333	3.34	3.59	3.68	3.57	3.91333
DC2	0.18	0.798	1.03	1.33	2.18	2.67	3.16	3.23	3.63	3.83	3.74	4.17	4.31	4.25	4.58
	0.18	0.718	1.05	1.37	2.19	2.52	2.88	3.36	3.65	3.87	3.94	4.31	4.31	4.07	4.58
	0.18	0.672	1.03	1.36	2.01	2.47	2.8	2.96	3.37	3.46	3.44	3.68	3.86	3.71	4.18
Average	0.18	0.729333	1.03667	1.35333	2.12667	2.55333	2.94667	3.18333	3.55	3.72	3.70667	4.05333	4.16	4.01	4.44667
DC3	0.18	0.842	1.12	1.42	2.23	2.74	3	3.19	3.47	3.65	3.82	4.13	4.08	3.86	4.35
	0.18	0.826	1.11	1.38	2.16	2.61	2.97	3.12	3.33	3.5	3.52	3.93	3.96	3.84	4.24
	0.18	0.804	1.05	1.39	2.28	2.69	3.18	3.29	3.55	3.82	3.88	4.01	4.18	4.06	4.2
Average	0.18	0.824	1.09333	1.39667	2.22333	2.68	3.05	3.2	3.45	3.65667	3.74	4.02333	4.07333	3.92	4.26333
DC4	0.18	0.504	1.45	2.74	3.6	4.09	4.43	4.52	4.69	5.08	5.33	5.23	5.35	5.4	5.52
	0.18	0.472	1.41	2.93	3.46	4.07	4.37	4.59	4.74	4.71	4.97	5	5.11	5.13	5.06
	0.18	0.5	1.53	2.86	3.7	4.3	4.49	4.9	5.11	5.15	5.57	5.52	5.74	5.8	5.8
Average	0.18	0.492	1.46333	2.84333	3.58667	4.15333	4.43	4.67	4.84667	4.98	5.29	5.25	5.4	5.44333	5.46
DC5	0.18	0.731	0.975	1.16	1.695	1.835	1.855	1.86	1.9	1.91	1.77	1.82	2.005	1.815	1.925
	0.18	0.774	1.02	1.22	1.74	1.86	1.87	1.87	1.96	1.87	1.78	1.86	2.12	1.91	2.03
	0.18	0.688	0.93	1.1	1.65	1.81	1.84	1.85	1.84	1.95	1.76	1.78	1.89	1.72	1.82
Average	0.18	0.731	0.975	1.16	1.695	1.835	1.855	1.86	1.9	1.91	1.77	1.82	2.005	1.815	1.925
DC6	0.18	0.95	1.14	1.33	1.9	2.16	1.98	1.99	2.02	2.35	1.67	1.81	1.79	1.68	1.73
	0.18	0.774	1.03	1.23	1.86	2.05	2.03	2.07	2.05	2	2	2.03	2.5	1.84	1.9
	0.18	0.858	1.11	1.31	1.79	1.95	1.88	1.91	1.84	1.89	1.85	1.78	1.78	1.68	1.76
Average	0.18	0.860667	1.09333	1.29	1.85	2.05333	1.96333	1.99	1.97	2.08	1.84	1.87333	2.02333	1.73333	1.79667
DC7	0.18	0.674	0.84	0.97	1.4	1.63	1.58	1.62	1.51	1.49	1.43	1.48	1.41	1.3	1.42
	0.18	0.924	1.1	1.16	1.45	1.56	1.55	1.57	1.52	1.78	1.4	1.51	1.46	1.42	1.48
	0.18	0.768	0.92	1.03	1.34	1.48	1.51	1.64	1.67	1.67	1.41	1.38	1.42	1.31	1.34
Average	0.18	0.788667	0.953333	1.05333	1.39667	1.55667	1.54667	1.61	1.56667	1.64667	1.41333	1.45667	1.43	1.34333	1.41333
DT1	0.18	0.576	1.73	2.99	4.3	4.62	4.92	5.1	5.17	5.42	5.65	5.73	5.83	5.97	5.65
	0.18	0.61	1.85	2.95	3.98	4.42	4.57	4.69	4.68	5.29	5.22	5.03	4.98	5.32	6.66
	0.18	0.594	1.89	3.05	4.37	4.56	4.74	4.58	5.03	5.57	5.59	5.43	5.64	5.71	5.61
Average	0.18	0.593333	1.82333	2.99667	4.21667	4.53333	4.74333	4.79	4.96	5.42667	5.48667	5.39667	5.48333	5.66667	5.97333
DT2	0.18	0.7	2.61	4.87	7.08	9.64	10.99	10.5	10.35	10.91	11.22	10.93	11.53	11.69	10.6
	0.18	0.68	2.68	5.07	7.39	9.21	11.23	10.59	10.24	10.98	11.49	10.35	10.56	10.46	12.04
	0.18	0.684	2.66	5.11	7.53	9.68	11.55	10.39	10.39	10.9	11.32	10.62	11.61	10.9	9.9
Average	0.18	0.688	2.65	5.01667	7.33333	9.51	11.2567	10.4933	10.3267	10.93	11.3433	10.6333	11.2333	11.0167	10.8467
DT3	0.18	0.658	2.34	4.33	6.7	8.69	9.41	9.98	10.02	10.66	10.92	11.35	11.76	10.7	10.98
	0.18	0.658	2.31	4.37	6.86	8.64	9.4	9.87	10.43	10.99	10.8	10.15	11.53	10.44	11.52
	0.18	0.602	2.11	4.09	6.63	8.86	10.01	9.9	10.11	10.24	10.64	11.12	11.4	12.15	12.34
Average	0.18	0.639333	2.25333	4.26333	6.73	8.73	9.60667	9.91667	10.1867	10.63	10.7867	10.8733	11.5633	11.0967	11.6133
DT4	0.18	0.994	1	1.29	2.09	2.58	3.99	5.01	5.78	5.9	5.86	6.29	6.36	5.96	6.38
	0.18	0.987	1.36	1.7	2.65	3.42	4.87	6.09	6.71	6.97	7	7.53	7.67	7.16	8.07
	0.18	0.732	1	1.31	2.24	3	4.46	5.56	6.74	7.15	7.63	7.7	7.8	6.95	6.65
Average	0.18	0.904333	1.12	1.43333	2.32667	3	4.44	5.55333	6.41	6.67333	6.83	7.17333	7.27667	6.69	7.03333
DT5	0.18	0.792	1.19	1.53	2.62	3.49	5.2	6.55	7.57	7.87	7.81	8	8.23	7.68	8.5
	0.18	0.774	1.18	1.4	2.55	3.53	5.24	6.51	7.16	7.49	7.11	7.83	8.02	7.94	8.12
	0.18	0.748	1.15	1.55	2.78	3.65	5.27	6.65	6.98	7.48	7.22	7.41	7.65	7.39	7.38
Average	0.18	0.771333	1.17333	1.49333	2.65	3.55667	5.23667	6.57	7.23667	7.61333	7.38	7.74667	7.96667	7.67	8
DT6	0.18	0.702	2.83	5.05	7.18	8.48	9.35	9.58	9.49	10.42	10.26	10.02	10.37	9.8	9.44
	0.18	0.67	2.62	4.76	6.59	8.93	10.09	9.64	9.57	9.65	10	9.77	9.16	8.74	8.4
	0.18	0.67	2.84	4.94	7	8.7	9.66	9.67	9.58	10.8	10.18	10.03	11.27	12.31	12.88
Average	0.18	0.680667	2.76333	4.91667	6.92333	8.70333	9.7	9.63	9.54667	10.29	10.1467	9.94	10.2667	10.2833	10.24
DT7	0.18	1.774	3.49	5.88	8.4	11.5	11.41	10.82	10.24	10.2	10.49	10.18	10.24	10.89	12.06
	0.18	0.752	3.32	5.86	7.92	10.06	10.65	10.48	10.01	10.68	10.59	10.77	12.04	12.87	12.82
	0.18	0.762	3.36	6.02	8.34	10.45	11.91	10.97	10.22	10.81	10.25	9.85	10.25	8.79	8.11
Average	0.18	1.096	3.39	5.92	8.22	10.67	11.3233	10.7567	10.1567	10.5633	10.4433	10.2667	10.8433	10.85	10.9967
DT8	0.18	0.754	3.08	5.44	7.61	10.04	10.94	10.42	10.23	10.27	10.29	10.56	11.04	10.3	9.49
	0.18	0.757	3.05	5.48	7.72	9.96	11.02	10.46	10.14	10.07	9.96	10.33	11.75	11.52	10.9
	0.18	0.76	3.03	5.52	7.83	9.88	11.11	10.5	10.05	9.88	9.64	10.11	12.47	12.74	12.32
	0.18	0.757	3.05333	5.48	7.72	9.96	11.0233	10.46	10.14	10.0733	9.96333	10.3333	11.7533	11.52	10.9033
DT9	0.18	0.802	3.03	6.04	7.95	9.7	10.59	9.76	9.73	9.5	9.31	9.28	9.23	8.18	9.67
	0.18	1.066	5.22	6.25	7.46	9.69	9.56	8.77	8.84	9.09	9.12	9.2	9.4	8.98	8.68
	0.18	1.09	5.12	6.24	7.49	8.07	9	8.51	9.12	9.29	9.28	8.45	9.56	9.24	8.63
Average	0.18	0.986	4.45667	6.17667	7.63333	9.15333	9.71667	9.01333	9.23	9.29333	9.23667	8.97667	9.39667	8.8	8.99333
DT10	0.18	0.684	2.89	5.36	7.66	10.32	11.52	11.02	10.39	10.58	10.25	9.99	9.93	8.73	8.86
	0.18	0.746	2.92	5.46	7.4	7.71	10.95	10.07	9.18	9.36	9.05	8.39	8.3	7.59	8
	0.18	0.772	3.02	5.3	6.41	9.96	11.41	11.15	10.46	10.78	10.91	10.99	10.68	9.81	9.12
Average	0.18	0.734	2.94333	5.37333	7.15667	9.33	11.2933	10.7467	10.01	10.24	10.07	9.79	9.63667	8.71	8.66

## Sheet: electroporation efficiency-Fig4
Absolute Electroporation Efficiency													Exact p-values
Plasmid	pBBR1			pRK2			pBAC							pBBR1	pRK2	pBAC
	pBBR1	CK	efficiency	pRK2	CK	efficiency	BAC	CK	efficiency(*10-8)				WT	1	1	1
WT	1180000	243200000	0.00485197	6000000	153600000	0.0390625	55	4.15	13.253				DC1	0.09942	0.12429	0.87785
	760000	62000000	0.0122581	8000000	250000000	0.032	49	1.54	31.8182				DC2	0.09031	0,01285 (*)	0.06162
	970000	153000000	0.00633987	3400000	146000000	0.0232877	64	6.8	9.41176				DC3	0,01182 (*)	0,01776 (*)	0.7682
Average	970000	1.52733e+08	0.00781664	5800000	183200000	0.0314501	56	4.16333	18.161				DC6	0.26565	0,02727 (*)	0,000594754 (***)
DC1	125200000	3708000000	0.0337648	142000000	3060000000	0.0464052	2342	272.8	8.58504				DT6	0.06788	0.45343	0.12485
	108400000	3564000000	0.0304153	283000000	4260000000	0.0664319	2764	332	8.3253				DT7	0.10287	0,0279 (*)	0,00696 (**)
	138400000	10080000000	0.0137302	298000000	3020000000	0.0986755	143	4.3	33.2558				DT8	0,0216 (*)	0,03656 (*)	0.97405
Average	124000000	5784000000	0.0259701	241000000	3.44667e+09	0.0705042	1749.67	203.033	16.7221				DT9	0.31305	0.23361	0,03788 (*)
DC2	198600000	10232000000	0.0194097	23200000	244000000	0.095082	1840	6.38	288.401				DT10	0,01568 (*)	0,02283 (*)	0,00316 (**)
	194800000	4789000000	0.0406766	102000000	1034000000	0.098646	1876	15.72	119.338				*p <0.05, **p<0.01, ***p<0.001
	350400000	6752000000	0.0518957	80000000	1040000000	0.0769231	3544	12.68	279.495
Average	2.47933e+08	7.25767e+09	0.0373273	68400000	7.72667e+08	0.090217	2420	11.5933	229.078
DC3	72400000	2712000000	0.0266962	30800000	268000000	0.114925	91	9.66	9.42029
	235400000	6632000000	0.0354946	88600000	980000000	0.0904082	168	9.7	17.3196
	148400000	4820000000	0.0307884	74400000	860000000	0.0865116	227	9.62	23.5967
Average	1.52067e+08	4.72133e+09	0.030993	64600000	7.02667e+08	0.0972817	162	9.66	16.7789
DC6	38600000	992000000	0.0389113	69900000	1148000000	0.0608885	45	13.4	3.35821
	40900000	3356000000	0.0121871	25900000	346000000	0.0748555	44	14.6	3.0137
	42200000	3300000000	0.0127879	57300000	670000000	0.0855224	77	36.6	2.10383
Average	4.05667e+07	2.54933e+09	0.0212954	5.10333e+07	7.21333e+08	0.0737555	55.3333	21.5333	2.82524
DT6	10200000	333000000	0.0306306	111000000	4604000000	0.0241095	734	9.98	73.5471
	114200000	4664000000	0.0244854	524000000	6440000000	0.0813665	238	2.78	85.6115
	30000000	611000000	0.0490998	123600000	3348000000	0.0369176	651	22.8	28.5526
Average	5.14667e+07	1.86933e+09	0.0347386	2.52867e+08	4.79733e+09	0.0474645	541	11.8533	62.5704
DT7	104000000	1900000000	0.0547368	888000000	8190000000	0.108425	1066	197.6	5.39474
	193000000	4890000000	0.0394683	1756000000	15320000000	0.114621	449	358.4	1.25279
	148500000	7880000000	0.0188452	598000000	7780000000	0.0768638	877	214.4	4.09049
Average	148500000	4890000000	0.0376834	1.08067e+09	10430000000	0.09997	797.333	256.8	3.57934
DT8	226600000	6216000000	0.0364543	1918000000	9880000000	0.19413	1966	253.2	7.76461
	177200000	4384000000	0.0404197	1224000000	11100000000	0.11027	1444	51.3	28.1481
	204200000	3772000000	0.0541357	450000000	2730000000	0.164835	271	14.1	19.2199
Average	2.02667e+08	4.79067e+09	0.0436699	1.19733e+09	7.90333e+09	0.156412	1227	106.2	18.3775
DT9	204000000	10190000000	0.0200196	386000000	4930000000	0.0782961	1450	134.1	10.8128
	243000000	21200000000	0.0114623	142000000	3880000000	0.0365979	552	200.6	2.75174
	120000000	16800000000	0.00714286	138000000	890000000	0.155056	1414	260.8	5.42178
Average	189000000	1.60633e+10	0.0128749	222000000	3.23333e+09	0.0899834	1138.67	198.5	6.32878
DT10	360000000	2920000000	0.123288	546000000	4710000000	0.115924	2492	406.8	6.12586
	707000000	4888000000	0.14464	434000000	2440000000	0.177869	1696	206.4	8.21705
	436000000	4584000000	0.0951134	404000000	2690000000	0.150186	1988	265.2	7.49623
Average	501000000	4.13067e+09	0.121014	4.61333e+08	3280000000	0.147993	2058.67	292.8	7.27971

## Sheet: cellular size-Fig. 3d
cellular size
strains	WT		DT6
No.	Width (μm)	Length (μm)	Width (μm)	Length (μm)
1	0.4833	2.329	0.4565	1.137
2	0.5238	2.857	0.4713	1.119
3	0.5546	2.503	0.4392	1.231
4	0.5059	2.116	0.4342	0.998
5	0.4665	2.251	0.4501	1.258
6	0.5217	2.26	0.4706	1.264
7	0.4955	2.256	0.4756	1.195
8	0.4769	1.968	0.4587	1.098
9	0.4225	2.056	0.4736	1.048
10	0.4531	1.897	0.4821	1.491
11	0.4468	2.247	0.4671	1.045
12	0.5249	2.124	0.5056	1.372
13	0.4164	2.576	0.4543	1.13
14	0.5085	2.034	0.4438	1.114
15	0.4354	2.405	0.4181	1.021
16	0.4454	2.381	0.4175	1.315
17	0.4884	2.242	0.434	1.243
18	0.491	1.945	0.603	1.197
19	0.4369	2.091	0.4385	1.295
20	0.389	2.197	0.5173	1.327
21	0.4024	2.223	0.5249	1.279
22	0.4689	2.309	0.5265	1.021
23	0.451	2.267	0.4586	1.3
24	0.6443	1.967	0.5905	1.096
25	0.4365	2.033	0.4501	1.318
26	0.4708	2.249	0.491	1.253
27	0.448	2.22	0.5762	1.007
28	0.4577	2.277	0.5298	1.115
29	0.4397	1.961	0.4894	1.342
30	0.4707	1.845	0.496	1.193
31	0.4417	2.929	0.4397	1.419
32	0.4916	2.114	0.5003	1.134
33	0.4587	2.563	0.4543	1.138
34	0.4299	2.409	0.5188	1.193
35	0.4685	2.206	0.491	1.278
36	0.5173	1.994	0.5109	1.492
37	0.4688	2.087	0.531	0.9814
38	0.4982	1.923	0.55	1.033
39	0.5103	2.295	0.5329	1.099
40	0.4374	2.19	0.537	1.204
41	0.4182	2.123	0.4935	1.362
42	0.4977	2.172	0.586	1.362
43	0.4141	2.706	0.5298	1.189
44	0.5279	2.229	0.5355	1.303
45	0.4827	2.163	0.5018	1.132
46	0.4733	2.172	0.491	1.025
47	0.4232	2.539	0.4836	1.128
48	0.4961	2.188	0.5037	1.121
49	0.4663	1.963	0.487	1.029
50	0.5171	2.298	0.517	1.088
Average	0.47231	2.22698	0.492778	1.19065

## Sheet: viable count-Fig. 2c, 3c
Viable count
	24h			Average	48h			Average	72h			Average
wt	479000000	260000000	560000000	433000000	9020000	72560000	121600000	203180000	1050000	1505600	364000	973200
DC1	1208000000	1540000000	1730000000	1.49267e+09	592800000	490400000	812000000	1895200000	123400000	191000000	138400000	1.50933e+08
DC2	450800000	342800000	178400000	324000000	48400000	155800000	21300000	225500000	1600000	2000000	1200000	1600000
DC3	35600000	360400000	709200000	368400000	212000000	25600000	278400000	516000000	300000	1800000	1600000	1.23333e+06
DC4	12880000000	17280000000	25920000000	1.86933e+10	524800000	233600000	681600000	1440000000	26440000	11980000	2398000	13606000
DC5	3980000000	3920000000	3820000000	3.90667e+09	17760000	18560000	42920000	79240000	144000	390000	693000	409000
DC6	409200000	358000000	72900000	2.80033e+08	67760000	18920000	12960000	99640000	285000	170000	220000	225000
DC7	69500000	114400000	89600000	9.11667e+07	42240000	19360000	63520000	125120000	3904000	2496000	481600	2.29387e+06
DT1	29760000000	29280000000	25320000000	28120000000	1556000000	2168000000	1638000000	5362000000	90000000	219600000	114800000	1.41467e+08
DT2	46320000000	43040000000	38600000000	4.26533e+10	154000000	30000000	336000000	520000000	12120000	15000000	1790000	9.63667e+06
DT3	5912000000	4568000000	8800000000	6.42667e+09	7456000000	3328000000	5648000000	16432000000	1098000000	1090000000	998000000	1062000000
DT4	487800000	576000000	1034000000	6.99267e+08	210000000	332000000	120000000	662000000	18000000	13800000	16000000	1.59333e+07
DT5	1244000000	1158000000	2048000000	1.48333e+09	3100000000	2380000000	670000000	6150000000	10000000	103600000	140000000	8.45333e+07
DT6	18280000000	22440000000	27080000000	22600000000	2000000000	2864000000	1178000000	6042000000	663200000	157280000	350000000	390160000
DT7	19360000000	37040000000	48280000000	3.48933e+10	308800000	1382000000	496000000	2186800000	848800000	259040000	980000000	6.95947e+08
DT8	39040000000	38400000000	62120000000	46520000000	201600000	734400000	354880000	1290880000	150080000	726400000	418090000	4.31523e+08
DT9	22520000000	16000000000	19240000000	1.92533e+10	1090000000	2672000000	220000000	3982000000	784800000	1915200000	197280000	965760000
DT10	11280000000	3440000000	20500000000	11740000000	130800000	222000000	800000000	1152800000	96000000	260800000	170000000	175600000

## Sheet: yields comparison-Fig.5a-5f
rhizomide A													rhizoxins
strains	Peak Area			Average		Relative Yield			Average	Exact p-values			strains	Peak Area			Average		Relative Yield			Average	Exact p-values
E.coli-MtaA	1422521	3669764	5302446	3.46491e+06		0.0171337	0.0442	0.0638657	0.0417331	0,000199784 (***)			E.coli-MtaA	0	0	0	0		0	0	0	0	-- (***)
P.putida KT2440	14417246	10190158	12711499	1.24396e+07		0.17365	0.122736	0.1531	0.149829	0,000302426 (***)			P.putida KT2440	283546144	556537792	350241664	396775200		0.06498	0.127544	0.080266	0.09093	0,000428832 (***)
WT	104930648	79257840	64886440	83024976		1.26384	0.954627	0.781529	1	1			WT	4186230272	4186230272	4718073344	4363511296		0.95937	0.959372	1.08126	0.999999	1
DT6	106423120	93781768	70071592	90092160		1.28182	1.12956	0.843982	1.08512	0.57537			DT6	6857614336	6428065792	7349867008	6878515712		1.57158	1.47314	1.68439	1.57637	0,01103 (*)
DT7	77348064	72125344	100293800	83255736		0.931624	0.868719	1.208	1.00278	0.98114			DT7	16715243520	13549509632	12884864000	1.43832e+10		3.83069	3.10518	2.95287	3.29625	0,01363 (*)
DT8	234651120	170675056	139863520	1.8173e+08		2.82627	2.05571	1.6846	2.18886	0.07151			DT8	12080368640	9550066688	9815180069	10481871799		2.7685	2.18862	2.24938	2.40216	0,01679 (*)
DT9	61552704	56506700	49734716	5.59314e+07		0.741376	0.680599	0.599033	0.673669	0,0156 (*)			DT9	13330453504	13343102976	12982958080	1.32188e+10		3.055	3.05788	2.97535	3.02941	0,000177536 (***)
DT10	165119248	148455024	162020176	1.58531e+08		1.98879	1.78808	1.95146	1.90944	0,00456 (**)			DT10	7934285824	8182556160	9421918208	8512920064		1.81833	1.87522	2.15925	1.95093	0,01207 (*)
holrhizin A													icosalide A1
strains	Peak Area			Average		Relative Yield			Average	Exact p-values			strains	Peak Area			Average		Relative Yield			Average	Exact p-values
E.coli-MtaA	326673696	322366048	314190560	321076768		0.589706	0.58193	0.567172	0.579603	0,000247002 (***)			E.coli-MtaA	1165599104	1185193728	1205610112	1185467648		0.86667	0.88124	0.89642	0.881443	0,00521 (**)
P.putida KT2440	362095072	365200576	311788704	3.46361e+08		0.653648	0.659254	0.562836	0.625246	0,00688 (**)			P.putida KT2440	1402722048	1433846272	1250750336	1362439552		1.04298	1.0662	0.929984	1.01305	0.7857
WT	578580800	538876224	544423104	5.5396e+08		1.04445	0.972771	0.982784	1	1			WT	1380394112	1352592384	1301762688	1.34492e+09		1.02638	1.00571	0.967913	1	1
DT6	679284736	650942976	681822144	6.70683e+08		1.22623	1.17507	1.23081	1.21071	0,00711 (**)			DT6	2356782336	1910273664	1725691264	1.99758e+09		1.75236	1.42037	1.28312	1.48528	0.07343
DT7	735042752	734736512	737910016	7.35896e+08		1.32689	1.32633	1.33206	1.32843	0,0000308567 (***)			DT7	1867732608	1644561792	1596959616	1703084672		1.38874	1.2228	1.1874	1.26631	0.05024
DT8	746770816	769392576	692631040	7.36265e+08		1.34806	1.38889	1.25033	1.32909	0,01525 (*)			DT8	2946771968	3266545408	3056651008	3.08999e+09		2.19104	2.42881	2.27274	2.29753	0,00288 (**)
DT9	663291904	662593920	665369856	6.63752e+08		1.19736	1.1961	1.20111	1.19819	0,0000576533 (***)			DT9	1448693760	1373533312	1363903360	1.39538e+09		1.07716	1.02128	1.01412	1.03752	0.13682
DT10	805674112	702178240	764930944	757594432		1.45439	1.26756	1.38084	1.3676	0,02116 (*)			DT10	1476726912	1531201664	1506447104	1.50479e+09		1.09801	1.13851	1.1201	1.11887	0,00956 (**)
myxochelins
	mxcA											mxcB									Exact p-values
strains	Peak Area			Average		Relative Yield			Average			Peak Area			Average		Relative Yield			Average
E.coli-MtaA	0	0	0	0		0	0	0	0			0	0	0	0		0	0	0	0	-- (***)
P.putida KT2440	0	0	0	0		0	0	0	0			0	0	0	0		0	0	0	0	-- (***)
WT	217446016	169992240	219498784	2.02312e+08		1.0748	0.840246	1.08495	0.999999			539682688	152480976	406593728	366252464		1.47353	0.41633	1.11015	1	1
DT6	335796928	348116128	395106240	3.59673e+08		1.65979	1.72069	1.95295	1.77781			1214161408	1524912768	1746134400	1.49507e+09		3.31509	4.16356	4.76757	4.08207	0,01713 (*)
DT7	660285120	554255360	505353408	5.73298e+08		3.26369	2.7396	2.49789	2.83373			2074864256	1982449664	1893035520	1.98345e+09		5.66512	5.4128	5.16866	5.41553	0,00319 (**)
DT8	976505984	1078572800	948999808	1.00136e+09		4.82672	5.33123	4.69077	4.94957			5798569472	5337566720	5129902592	5422012928		15.8322	14.5735	14.0065	14.804	0,01031 (*)
DT9	463448800	426165600	392643264	4.27419e+08		2.29076	2.10647	1.94078	2.11267			1739137664	2035067776	2263050240	2012418560		4.74847	5.55646	6.17894	5.49462	0,01563 (*)
DT10	407638144	402980512	367104288	3.92574e+08		2.0149	1.99187	1.81454	1.94044			2304008192	2199235072	2432587008	2311943424		6.29077	6.0047	6.64183	6.31243	0,02439 (*)
epothilones
	epoC											epoD									Exact p-values
strains	Peak Area			Average		Relative Yield			Average			Peak Area			Average		Relative Yield			Average
E.coli-MtaA	0	0	0	0		0	0	0	0			0	0	0	0		0	0	0	0	-- (***)
P.putida KT2440	0	0	0	0		0	0	0	0			0	0	0	0		0	0	0	0	-- (***)
WT	116923680	217089264	146190896	1.60068e+08		0.730463	1.35623	0.913305	1			162677104	267257472	142151856	1.90695e+08		0.853073	1.40149	0.745439	1	1
DT6	637163264	438208352	346798304	474056640		3.98058	2.73764	2.16657	2.9616			429864864	301279296	237288800	3.22811e+08		2.2542	1.5799	1.24433	1.69281	0,01998 (*)
DT7	325872448	187504848	312329248	2.75236e+08		2.03584	1.17141	1.95123	1.71949			260698736	341024672	262665568	2.8813e+08		1.36709	1.78832	1.37741	1.51094	0,00826 (**)
DT8	437191360	531730144	556170432	5.08364e+08		2.73129	3.32198	3.47459	3.17595			775997952	776877184	607519936	7.20132e+08		4.0693	4.07392	3.18581	3.77634	0,000084322 (***)
DT9	569855104	518908512	657573440	582112352		3.56008	3.2418	4.10809	3.63666			867696128	582697088	853345920	7.67913e+08		4.55017	3.05564	4.47491	4.02691	0,000113665 (***)
DT10	974446720	977732288	948672960	966950656		6.08771	6.10823	5.92669	6.04088			1410905984	1250632960	1180562944	1.2807e+09		7.39874	6.55827	6.19083	6.71595	0,00000220188 (***)
chitinimides
	chitinimide A					chitinimide B
strains	Peak Area			Average	Exact p-values	Peak Area			Average
E.coli-MtaA	0	0	0	0	-- (***)	0	0	0	0
P.putida KT2440	0	0	0	0	-- (***)	0	0	0	0
DSM17726	12328038	11815214	11359994	1.18344e+07	0,000538149 (***)	0	0	0	0
DSM7029 WT	28455364	25373444	17820010	2.38829e+07	1	437527	505897	258736	400720
DT6	180959056	339494400	301441536	2.73965e+08	0,03462 (*)	2134996	6417761	4184365	4.24571e+06
DT7	155565072	163925312	229333696	182941360	0,02083 (*)	2286609	2195834	2783496	2.42198e+06
DT8	149863616	140534992	123706360	1.38035e+08	0,00447 (**)	2436836	3596938	2784273	2939349
DT9	89422352	92145528	80869320	8.74791e+07	0,00284 (**)	1573701	1942307	1122234	1.54608e+06
DT10	172956656	250751312	253849920	2.25853e+08	0,01674 (*)	4083000	5852791	7779333	5.90504e+06
*p <0.05, **p<0.01, ***p<0.001

## Sheet: growth curve-Fig. S3b
Growth Curve （OD600 values）
Time(h)		0	7	15	24	31	39	48	55	63	72	84	96
WT	DSM7029-Redγ-Redαβ7029	0.1	0.618	0.69	2.91	5.68	8.1	6.9	6.01	6.94	6.85	4.63	4.81
		0.1	0.622	0.71	3.47	7.4	8.87	7.32	7.11	7.01	6.84	5.84	5.71
		0.1	0.592	0.72	2.96	6.2	8.06	7.1	6.44	6.35	6.31	5.45	5.29
Average		0.1	0.610667	0.706667	3.11333	6.42667	8.34333	7.10667	6.52	6.76667	6.66667	5.30667	5.27
1	AAW51_RS01950	0.1	0.4	1.2	3.89	5.9	7	6.35	5.86	6.42	5.95	4.02	4.22
		0.1	0.436	1.32	4.02	5.99	6.91	6.31	5.82	6.37	6.02	4.46	4.63
		0.1	0.422	1.12	3.88	5.81	6.88	6.29	5.7	6.05	5.38	4	4.11
Average		0.1	0.419333	1.21333	3.93	5.9	6.93	6.31667	5.79333	6.28	5.78333	4.16	4.32
2	AAW51_RS08255	0.1	0.352	0.99	3.51	5.04	4.75	4.55	4.32	4.87	4.79	3.03	3.41
		0.1	0.356	1.16	3.81	4.05	3.81	4.02	3.84	3.81	3.85	2.47	2.23
		0.1	0.349	0.96	3.26	4.45	4.11	4.01	3.95	3.9	3.77	2.56	2.68
Average		0.1	0.352333	1.03667	3.52667	4.51333	4.22333	4.19333	4.03667	4.19333	4.13667	2.68667	2.77333
3	AAW51_RS08295	0.1	0.436	1.34	5.08	8.3	8.67	7.5	6.85	7.05	6.87	5.06	5.05
		0.1	0.466	1.4	5.33	8.68	8.6	7.29	6.8	7.9	7.11	5.13	5.36
		0.1	0.455	1.29	5.15	8.33	8.59	7.3	6.73	7.38	6.79	5.05	4.89
Average		0.1	0.452333	1.34333	5.18667	8.43667	8.62	7.36333	6.79333	7.44333	6.92333	5.08	5.1
4	AAW51_RS08365	0.1	0.596	1.76	5.7	8.66	8.39	6.7	6.14	6.55	6.18	4.62	4.88
		0.1	0.612	1.83	5.71	8.71	8.23	6.72	6.02	6.78	6.31	5.11	5.11
		0.1	0.61	1.73	5.59	8.5	8.22	6.58	6.1	6.48	6.02	4.58	4.5
Average		0.1	0.606	1.77333	5.66667	8.62333	8.28	6.66667	6.08667	6.60333	6.17	4.77	4.83
5	AAW51_RS20290	0.1	0.756	2.33	7.07	9.29	8.66	7.3	6.55	7.21	7.2	4.85	5.33
		0.1	0.57	1.95	6.52	9.1	9.87	8.55	8.08	8.11	7.82	5.92	6.07
		0.1	0.658	2.06	6.5	9.06	8.99	7.85	7.22	7.25	6.99	5.06	4.93
Average		0.1	0.661333	2.11333	6.69667	9.15	9.17333	7.9	7.28333	7.52333	7.33667	5.27667	5.44333
6	AAW51_RS20310	0.1	0.514	1.8	5.79	8.45	7.62	6.6	6.41	7.11	6.51	5.11	5.33
		0.1	0.584	1.92	6.01	9.48	8.62	7.03	6.6	7.45	8.01	5.25	5.57
		0.1	0.54	1.72	5.82	8.86	8.09	6.71	6.43	7.06	6.92	5.27	5.03
Average		0.1	0.546	1.81333	5.87333	8.93	8.11	6.78	6.48	7.20667	7.14667	5.21	5.31
7	AAW51_RS20335	0.1	0.576	1.93	5.95	9.21	8.6	7.09	6.6	7.71	7.11	5.1	5.39
		0.1	0.549	1.75	5.54	9.27	8.99	8.82	7.8	7.81	7.69	5.72	5.93
		0.1	0.559	1.7	5.62	9.16	8.69	7.56	6.95	6.99	6.8	4.99	4.62
Average		0.1	0.561333	1.79333	5.70333	9.21333	8.76	7.82333	7.11667	7.50333	7.2	5.27	5.31333
8	AAW51_RS20380	0.1	0.58	1.99	6.54	8.59	9.12	9.05	8.9	9.5	9.12	6.86	7.34
		0.1	0.554	1.75	5.97	9.42	8.46	7.2	6.61	7.41	6.84	4.74	4.99
		0.1	0.554	1.73	6.11	8.9	8.65	7.99	7.05	8.33	6.69	4.9	4.9
Average		0.1	0.562667	1.82333	6.20667	8.97	8.74333	8.08	7.52	8.41333	7.55	5.5	5.74333
9	AAW51_RS20450	0.1	0.578	1.85	6.12	9.63	9.75	8.65	8.08	7.9	8.01	6.63	6.65
		0.1	0.546	1.96	5.97	9.61	9.31	7.8	6.13	6.88	7.21	5.24	5.9
		0.1	0.555	1.82	5.95	9.5	9.44	8.08	7.06	6.95	7.11	5.34	5.01
Average		0.1	0.559667	1.87667	6.01333	9.58	9.5	8.17667	7.09	7.24333	7.44333	5.73667	5.85333
10	AAW51_RS26360	0.1	0.39	0.91	1.98	2.63	2.6	2.85	2.82	3.02	3.11	2.3	2.15
		0.1	0.41	0.9	1.98	2.65	2.63	2.83	2.85	3.01	3.12	2.91	3.06
		0.1	0.406	0.9	2	2.55	2.58	2.77	2.81	3.01	3.08	2.27	2.25
Average		0.1	0.402	0.903333	1.98667	2.61	2.60333	2.81667	2.82667	3.01333	3.10333	2.49333	2.48667
11	AAW51_RS26400	0.1	0.696	2.26	6.62	10.18	10.4	8.7	7.78	8.1	8.01	6.16	6.58
		0.1	0.542	1.97	6.3	9.75	10.75	9.17	8.3	8.41	7.75	6.53	7.02
		0.1	0.602	2.03	6.33	9.89	10.46	8.95	7.9	7.93	7.7	6.44	6.09
Average		0.1	0.613333	2.08667	6.41667	9.94	10.5367	8.94	7.99333	8.14667	7.82	6.37667	6.56333
12	AAW51_RS19695	0.1	0.418	1.1	2.71	3.64	4.09	5.09	5.11	6.1	5.88	5.32	5.47
		0.1	0.384	1.2	3.83	4.63	4.39	4.02	4.1	4.1	4.01	2.63	2.66
		0.1	0.4	1.08	3.11	4.08	3.98	4.06	4.53	4.85	4.35	3.32	3.01
Average		0.1	0.400667	1.12667	3.21667	4.11667	4.15333	4.39	4.58	5.01667	4.74667	3.75667	3.71333
13	AAW51_RS19715	0.1	0.472	1.39	4.95	7.76	9.56	7.81	6.56	7.14	7.11	5.05	5.62
		0.1	0.278	0.72	2.57	5.12	7.68	7.65	7.29	7.58	7.57	5.45	5.05
		0.1	0.38	0.98	3.2	3.1	7.98	7.53	6.66	7.29	7.15	5.01	5.03
Average		0.1	0.376667	1.03	3.57333	5.32667	8.40667	7.66333	6.83667	7.33667	7.27667	5.17	5.23333
14	AAW51_RS19800	0.1	0.318	0.87	2.78	4.25	4.2	4	4.09	4.57	4.74	3.11	3.17
		0.1	0.328	0.9	3.44	4.85	4.45	4.32	4.35	4.61	4.72	3.22	3.24
		0.1	0.35	0.815	3.05	4.41	4.25	4.05	4.2	4.5	4.59	3.01	3
Average		0.1	0.332	0.861667	3.09	4.50333	4.3	4.12333	4.21333	4.56	4.68333	3.11333	3.13667
15	AAW51_RS19965, AAW51_RS19970, AAW51_RS29400	0.1	0.4	1.14	2.98	4.28	5	4.89	4.98	5.43	5.2	5.16	5.52
		0.1	0.426	1.19	2.79	3.83	4.58	4.5	4.32	4.89	4.91	4.73	5.09
		0.1	0.403	1.095	2.77	3.9	4.55	4.52	4.51	4.99	4.7	4.63	4.66
Average		0.1	0.409667	1.14167	2.84667	4.00333	4.71	4.63667	4.60333	5.10333	4.93667	4.84	5.09
14	AAW51_RS19980	0.1	0.4	1.07	2.47	3.4	4.04	3.95	3.93	4.4	3.79	4.23	4.39
		0.1	0.412	1.07	2.4	3	3.49	3.35	3.38	3.83	3.83	3.78	3.97
		0.1	0.396	1.1	2.35	3.08	3.65	3.44	3.56	3.77	3.79	3.66	3.9
Average		0.1	0.402667	1.08	2.40667	3.16	3.72667	3.58	3.62333	4	3.80333	3.89	4.08667
